# Supplementary material for: Assessment of acute pain and its management in an urban emergency department in Ghana
Source: PLoS One. 2026 Mar 20;21(3):e0343797. doi: 10.1371/journal.pone.0343797 (PMC13004330; doi:10.1371/journal.pone.0343797)
Supplement: S1 File — (XLSX) [file pone.0343797.s001.xlsx]

## Sheet: Final_Acute_Pain_Assessment
Profile/gender	Profile/age	Profile/educat	Profile/religin	Profile/maritalstatus	Profile/ethnic	Profile/occupatn	Profile/triage	Profile/nhis	paincharactx/reasn4presentpain	paincharactx/othdareson	paincharactx/locatinpain	paincharactx/otherlocatinpain	paincharactx/duratinpain	paincharactx/gradepain1	Pre Categorize pain score	paincharactx/timearrival	paincharactx/timeseenphysi	paincharactx/timeofinitialplan	TPATA		Waiting analgesic time	WATM	Time to Physician assesment	TPWM	TPAM	paincharactx/medicationreceive	paincharactx/pthermedicationreceive1	paincharactx/routemedic	paincharactx/routemedi	paincharactx/postanalgescore	Adequacy of analgesia	Post Categorize pain score	paincharactx/satisfywidovaalltreatmt	paincharactx/satisfywidstaffrespect	paincharactx/satisfywidskils	paincharactx/satisfywidhourstreatmt	paincharactx/recommedtreatmnt
male	44	tertiary	christian	married	Akan	Professional	orange	yes	wounds		legs		60	10	Severe Pain	08:43:00	09:05:00	09:30:00	00:25:00		0:47:00	47	0:22:00	22	25	morphine		intravenous		8	inadequate	Severe Pain	moderatesatisfaction	moderatesatisfaction	moderatesatisfaction	maximumsatisfaction	stronglyrecommended
male	65	shs	christian	widow	Akan	Retired/Pensioner	yellow	yes	sprain		legs		4320	7	Severe Pain	08:45:00	10:32:00	10:35:00	00:03:00		1:50:00	110	1:47:00	107	3	morphine		intravenous		5	inadequate	Moderate Pain	maximumsatisfaction	maximumsatisfaction	maximumsatisfaction	maximumsatisfaction	stronglyrecommended
male	37	tertiary	christian	married	Akan	Professional	yellow	yes	abdominalpain 2		abdomen		4320	10	Severe Pain	12:25:00	15:50:00	17:30:00	01:40:00		5:05:00	305	3:25:00	205	100	morphine		intravenous		4	adequate	Moderate Pain	moderatesatisfaction	maximumsatisfaction	maximumsatisfaction	moderatesatisfaction	stronglyrecommended
male	36	jhs	muslim	married	Northern	Trader	yellow	yes	wounds		legs		120	7	Severe Pain	08:35:00	11:00:00	12:45:00	01:45:00		4:10:00	250	2:25:00	145	105	morphine		intravenous		5	inadequate	Moderate Pain	moderatesatisfaction	moderatesatisfaction	maximumsatisfaction	moderatesatisfaction	stronglyrecommended
male	35	tertiary	christian	single	Akan	Professional	yellow	yes	other	Pain	other	Anal	7200	6	Moderate Pain	09:55:00	14:45:00	21:00:00	06:15:00		11:05:00	665	4:50:00	290	375	morphine		intravenous		2	adequate	Mild Pain	moderatesatisfaction	moderatesatisfaction	moderatesatisfaction	mildsatisfaction	mildrecommended
male	30	shs	christian	married	Akan	Farmer	yellow	yes	abdominalpain 2		abdomen		5760	6	Moderate Pain	10:00:00	11:30:00	13:00:00	01:30:00		3:00:00	180	1:30:00	90	90	morphine		intravenous		4	inadequate	Moderate Pain	maximumsatisfaction	maximumsatisfaction	maximumsatisfaction	maximumsatisfaction	stronglyrecommended
male	40	shs	christian	married	Akan	Artisan	yellow	yes	fracture		legs		240	3	Mild Pain	12:15:00	13:00:00	15:09:00	02:09:00		2:54:00	174	0:45:00	45	129	morphine		intravenous		1	adequate	Mild Pain	maximumsatisfaction	maximumsatisfaction	maximumsatisfaction	maximumsatisfaction	stronglyrecommended
male	50	jhs	christian	married	Akan	Farmer	yellow	yes	abdominalpain 2		abdomen		1440	10	Severe Pain	14:20:00	15:50:00	17:15:00	01:25:00		2:55:00	175	1:30:00	90	85	morphine		intravenous		3	adequate	Mild Pain	maximumsatisfaction	maximumsatisfaction	maximumsatisfaction	maximumsatisfaction	stronglyrecommended
male	32	jhs	christian	married	Akan	Artisan	yellow	yes	abdominalpain 2		abdomen		4320	10	Severe Pain	14:05:00	15:30:00	16:50:00	01:20:00		2:45:00	165	1:25:00	85	80	morphine		intravenous		5	adequate	Moderate Pain	maximumsatisfaction	maximumsatisfaction	maximumsatisfaction	maximumsatisfaction	stronglyrecommended
male	31	none	muslim	single	Northern	Service/Sales worker	yellow	yes	abdominalpain 2		abdomen		2880	4	Moderate Pain	10:32:00	10:40:00	16:30:00	05:50:00		5:58:00	358	0:08:00	8	350	morphine		intravenous		1	adequate	Mild Pain	maximumsatisfaction	maximumsatisfaction	maximumsatisfaction	maximumsatisfaction	stronglyrecommended
male	23	jhs	muslim	cohabitating	Akan	Service/Sales worker	yellow	yes	wounds		head		45	6	Moderate Pain	12:55:00	13:15:00	13:30:00	00:15:00		0:35:00	35	0:20:00	20	15	other	Lidocaine	other	Infiltration	4	inadequate	Moderate Pain	maximumsatisfaction	maximumsatisfaction	maximumsatisfaction	maximumsatisfaction	stronglyrecommended
male	27	shs	muslim	single	Northern	Trader	yellow	yes	wounds		legs		5760	5	Moderate Pain	14:50:00	17:30:00	18:48:00	01:18:00		3:58:00	238	2:40:00	160	78	other	Diclofenac and paracetamol	oral		3	inadequate	Mild Pain	moderatesatisfaction	moderatesatisfaction	moderatesatisfaction	mildsatisfaction	moderat recommended
female	28	none	christian	married	Northern	Farmer	yellow	yes	wounds		head		540	10	Severe Pain	09:50:00	14:00:00	18:40:00	04:40:00		8:50:00	530	4:10:00	250	280	morphine		intravenous		3	adequate	Mild Pain	moderatesatisfaction	moderatesatisfaction	moderatesatisfaction	mildsatisfaction	moderat recommended
male	20	shs	christian	single	Akan	Artisan	yellow	no	Lacerations		Chest		120	7	Severe Pain	10:05:00	12:20:00	18:50:00	06:30:00		8:45:00	525	2:15:00	135	390	morphine		intravenous		2	adequate	Mild Pain	moderatesatisfaction	moderatesatisfaction	moderatesatisfaction	mildsatisfaction	stronglyrecommended
female	36	primary	christian	married	Akan	Trader	yellow	no	fracture		arm		120	8	Severe Pain	14:10:00	17:02:00	19:30:00	02:28:00		5:20:00	320	2:52:00	172	148	morphine		intravenous		3	adequate	Mild Pain	maximumsatisfaction	maximumsatisfaction	maximumsatisfaction	mildsatisfaction	stronglyrecommended
female	42	shs	christian	single	Akan	Trader	yellow	yes	fracture		legs		480	8	Severe Pain	14:20:00	17:00:00	19:10:00	02:10:00		4:50:00	290	2:40:00	160	130	morphine		intravenous	3	2	adequate	Mild Pain	moderatesatisfaction	moderatesatisfaction	moderatesatisfaction	mildsatisfaction	moderat recommended
female	57	primary	christian	widow	Akan	Unemployed	yellow	yes	fracture		arm		1320	3	Mild Pain	13:55:00	17:34:00	18:30:00	00:56:00		4:35:00	275	3:39:00	219	56	morphine		intravenous		2	inadequate	Mild Pain	moderatesatisfaction	moderatesatisfaction	moderatesatisfaction	mildsatisfaction	moderat recommended
male	20	none	christian	single	Akan	Artisan	yellow	yes	abdominalpain 2		abdomen		2880	8	Severe Pain	14:35:00	18:00:00	20:15:00	02:15:00		5:40:00	340	3:25:00	205	135	morphine		intravenous		3	adequate	Mild Pain	moderatesatisfaction	mildsatisfaction	moderatesatisfaction	mildsatisfaction	moderat recommended
male	31	jhs	christian	married	Northern	Trader	orange	no	fracture		arm		540	10	Severe Pain	09:43:00	10:30:00	10:40:00	00:10:00		0:57:00	57	0:47:00	47	10	morphine		intravenous		8	inadequate	Severe Pain	moderatesatisfaction	maximumsatisfaction	maximumsatisfaction	maximumsatisfaction	stronglyrecommended
male	57	tertiary	none	married	Akan	Service/Sales worker	yellow	no	fracture		back		360	8	Severe Pain	13:40:00	16:00:00	17:20:00	01:20:00		3:40:00	220	2:20:00	140	80	morphine		intravenous		5	inadequate	Moderate Pain	maximumsatisfaction	maximumsatisfaction	maximumsatisfaction	mildsatisfaction	stronglyrecommended
male	35	primary	muslim	married	Northern	Artisan	yellow	yes	fracture		arm		60	4	Moderate Pain	14:50:00	16:20:00	17:35:00	01:15:00		2:45:00	165	1:30:00	90	75	morphine		intravenous		1	adequate	Mild Pain	maximumsatisfaction	moderatesatisfaction	maximumsatisfaction	mildsatisfaction	moderat recommended
female	18	jhs	christian	cohabitating	Northern	Artisan	yellow	yes	abdominalpain 2		abdomen		4320	4	Moderate Pain	09:42:00	11:30:00	13:00:00	01:30:00		3:18:00	198	1:48:00	108	90	morphine		intravenous		3	inadequate	Mild Pain	maximumsatisfaction	maximumsatisfaction	maximumsatisfaction	maximumsatisfaction	stronglyrecommended
female	33	tertiary	christian	married	Akan	Professional	orange	yes	Swelling		back		1200	10	Severe Pain	11:10:00	12:00:00	12:23:00	00:23:00		1:13:00	73	0:50:00	50	23	morphine		intravenous		7	inadequate	Severe Pain	maximumsatisfaction	maximumsatisfaction	maximumsatisfaction	moderatesatisfaction	stronglyrecommended
male	47	primary	muslim	married	Northern	Service/Sales worker	yellow	yes	fracture		legs		1440	9	Severe Pain	13:45:00	15:20:00	17:30:00	02:10:00		3:45:00	225	1:35:00	95	130	other	Ketamine	intravenous		5	inadequate	Moderate Pain	maximumsatisfaction	maximumsatisfaction	maximumsatisfaction	moderatesatisfaction	stronglyrecommended
male	37	shs	christian	married	Akan	Professional	orange	no	fracture		legs		1440	5	Moderate Pain	14:50:00	14:56:00	17:10:00	02:14:00		2:20:00	140	0:06:00	6	134	other	Ketamine	intravenous		4	inadequate	Moderate Pain	maximumsatisfaction	maximumsatisfaction	maximumsatisfaction	maximumsatisfaction	stronglyrecommended
female	52	jhs	christian	married	Akan	Trader	yellow	yes	abdominalpain 2		abdomen		4320	10	Severe Pain	13:10:00	16:00:00	18:00:00	02:00:00		4:50:00	290	2:50:00	170	120	morphine		intravenous		4	adequate	Moderate Pain	moderatesatisfaction	moderatesatisfaction	moderatesatisfaction	mildsatisfaction	moderat recommended
male	45	jhs	christian	married	Akan	Trader	orange	yes	Lacerations		head		4320	4	Moderate Pain	10:45:00	12:40:00	15:30:00	02:50:00		4:45:00	285	1:55:00	115	170	morphine		intravenous		2	adequate	Mild Pain	maximumsatisfaction	maximumsatisfaction	maximumsatisfaction	moderatesatisfaction	stronglyrecommended
female	62	jhs	christian	married	Akan	Unemployed	yellow	no	fracture		arm		600	7	Severe Pain	00:00:00	02:00:00	06:15:00	04:15:00		6:15:00	375	2:00:00	120	255	diclofenic		intravenous		4	inadequate	Moderate Pain	moderatesatisfaction	moderatesatisfaction	moderatesatisfaction	mildsatisfaction	moderat recommended
male	28	shs	christian	married	Northern	Service/Sales worker	orange	no	fracture		legs		1440	10	Severe Pain	16:15:00	17:15:00	17:26:00	00:11:00		1:11:00	71	1:00:00	60	11	morphine		intravenous		7	inadequate	Severe Pain	moderatesatisfaction	maximumsatisfaction	maximumsatisfaction	maximumsatisfaction	stronglyrecommended
male	27	jhs	muslim	single	Northern	Artisan	yellow	no	Lacerations		arm		120	5	Moderate Pain	10:45:00	11:30:00	18:00:00	06:30:00		7:15:00	435	0:45:00	45	390	morphine		intravenous		2	adequate	Mild Pain	maximumsatisfaction	moderatesatisfaction	moderatesatisfaction	nosatisfaction	moderat recommended
female	36	jhs	christian	cohabitating	Akan	Trader	yellow	no	abdominalpain 2		abdomen		2880	8	Severe Pain	12:20:00	12:30:00	13:00:00	00:30:00		0:40:00	40	0:10:00	10	30	morphine		intravenous		5	inadequate	Moderate Pain	moderatesatisfaction	moderatesatisfaction	moderatesatisfaction	moderatesatisfaction	moderat recommended
male	64	jhs	christian	married	Akan	Farmer	orange	yes	fracture		legs		60	10	Severe Pain	12:45:00	12:50:00	13:40:00	00:50:00		0:55:00	55	0:05:00	5	50	morphine		intravenous		6	inadequate	Moderate Pain	maximumsatisfaction	maximumsatisfaction	maximumsatisfaction	maximumsatisfaction	stronglyrecommended
male	19	shs	christian	single	Akan	Student	orange	yes	wounds		head		360	10	Severe Pain	05:10:00	11:20:00	13:11:00	01:51:00		8:01:00	481	6:10:00	370	111	morphine		intravenous		6	inadequate	Moderate Pain	maximumsatisfaction	maximumsatisfaction	maximumsatisfaction	maximumsatisfaction	stronglyrecommended
female	30	primary	muslim	single	Northern	Trader	yellow	no	abdominalpain 2		abdomen		1440	5	Moderate Pain	12:20:00	13:00:00	16:00:00	03:00:00		3:40:00	220	0:40:00	40	180	morphine		intravenous		4	inadequate	Moderate Pain	mildsatisfaction	moderatesatisfaction	moderatesatisfaction	moderatesatisfaction	stronglyrecommended
male	22	jhs	christian	single	Northern	Service/Sales worker	yellow	no	wounds		arm		120	10	Severe Pain	12:30:00	12:40:00	13:50:00	01:10:00		1:20:00	80	0:10:00	10	70	morphine		intravenous		5	adequate	Moderate Pain	maximumsatisfaction	maximumsatisfaction	maximumsatisfaction	maximumsatisfaction	stronglyrecommended
male	41	shs	muslim	married	Northern	Artisan	yellow	yes	sprain		abdomen		30240	3	Mild Pain	14:15:00	16:10:00	19:15:00	03:05:00		5:00:00	300	1:55:00	115	185	morphine		intravenous		2	inadequate	Mild Pain	maximumsatisfaction	maximumsatisfaction	maximumsatisfaction	mildsatisfaction	stronglyrecommended
male	24	tertiary	christian	single	Akan	Others	yellow	yes	abdominalpain 2		abdomen		7200	9	Severe Pain	12:10:00	12:33:00	13:00:00	00:27:00		0:50:00	50	0:23:00	23	27	morphine		intravenous		2	adequate	Mild Pain	maximumsatisfaction	maximumsatisfaction	maximumsatisfaction	moderatesatisfaction	stronglyrecommended
male	25	jhs	christian	single	Akan	Artisan	orange	yes	fracture		legs		240	10	Severe Pain	15:03:00	16:35:00	17:20:00	00:45:00		2:17:00	137	1:32:00	92	45	other	Tramadol and diclofenac	intravenous		5	adequate	Moderate Pain	moderatesatisfaction	maximumsatisfaction	maximumsatisfaction	maximumsatisfaction	stronglyrecommended
female	62	jhs	christian	married	Akan	Farmer	orange	yes	abdominalpain 2		abdomen		2880	7	Severe Pain	15:05:00	15:30:00	16:50:00	01:20:00		1:45:00	105	0:25:00	25	80	morphine		intravenous		4	inadequate	Moderate Pain	maximumsatisfaction	maximumsatisfaction	maximumsatisfaction	maximumsatisfaction	stronglyrecommended
male	34	jhs	christian	cohabitating	Akan	Farmer	orange	no	fracture		legs		1440	10	Severe Pain	14:35:00	16:00:00	17:45:00	01:45:00		3:10:00	190	1:25:00	85	105	morphine		intravenous		6	inadequate	Moderate Pain	maximumsatisfaction	maximumsatisfaction	maximumsatisfaction	maximumsatisfaction	stronglyrecommended
male	43	none	christian	single	Northern	Farmer	yellow	yes	abdominalpain 2		abdomen		4320	7	Severe Pain	08:10:00	13:00:00	13:30:00	00:30:00		5:20:00	320	4:50:00	290	30	morphine		intravenous		5	inadequate	Moderate Pain	moderatesatisfaction	maximumsatisfaction	maximumsatisfaction	moderatesatisfaction	moderat recommended
male	38	shs	christian	married	Akan	Farmer	yellow	yes	abdominalpain 2		back		1440	8	Severe Pain	16:35:00	17:30:00	19:00:00	01:30:00		2:25:00	145	0:55:00	55	90	morphine		intravenous		2	adequate	Mild Pain	maximumsatisfaction	maximumsatisfaction	maximumsatisfaction	moderatesatisfaction	moderat recommended
male	49	jhs	christian	married	Akan	Farmer	orange	no	fracture		legs		11520	10	Severe Pain	09:10:00	12:15:00	12:30:00	00:15:00		3:20:00	200	3:05:00	185	15	morphine		intravenous		6	inadequate	Moderate Pain	moderatesatisfaction	moderatesatisfaction	moderatesatisfaction	moderatesatisfaction	moderat recommended
male	42	jhs	christian	cohabitating	Akan	Farmer	orange	no	fracture		legs		840	10	Severe Pain	10:15:00	12:40:00	15:00:00	02:20:00		4:45:00	285	2:25:00	145	140	morphine		intravenous		5	adequate	Moderate Pain	moderatesatisfaction	moderatesatisfaction	maximumsatisfaction	mildsatisfaction	moderat recommended
male	41	jhs	christian	married	Akan	Service/Sales worker	yellow	no	fracture		legs		720	10	Severe Pain	14:20:00	15:00:00	16:25:00	01:25:00		2:05:00	125	0:40:00	40	85	morphine		intravenous		7	inadequate	Severe Pain	moderatesatisfaction	moderatesatisfaction	moderatesatisfaction	mildsatisfaction	moderat recommended
male	27	shs	christian	single	Ewe	Service/Sales worker	orange	yes	fracture		legs		30	10	Severe Pain	15:31:00	16:30:00	17:30:00	01:00:00		1:59:00	119	0:59:00	59	60	morphine		intravenous		5	adequate	Moderate Pain	maximumsatisfaction	maximumsatisfaction	maximumsatisfaction	maximumsatisfaction	stronglyrecommended
male	22	shs	christian	single	Akan	Student	yellow	no	other	Headache	head		60	9	Severe Pain	13:15:00	15:19:00	16:00:00	00:41:00		2:45:00	165	2:04:00	124	41	paracetamol		intravenous		2	adequate	Mild Pain	maximumsatisfaction	maximumsatisfaction	maximumsatisfaction	maximumsatisfaction	stronglyrecommended
male	21	tertiary	christian	single	Akan	Student	yellow	yes	abdominalpain 2		abdomen		540	8	Severe Pain	10:25:00	10:53:00	13:15:00	02:22:00		2:50:00	170	0:28:00	28	142	morphine		intravenous		1	adequate	Mild Pain	maximumsatisfaction	maximumsatisfaction	maximumsatisfaction	maximumsatisfaction	stronglyrecommended
male	29	jhs	none	single	Akan	Service/Sales worker	yellow	no	fracture		arm	Fingers	60	10	Severe Pain	11:10:00	11:45:00	12:00:00	00:15:00		0:50:00	50	0:35:00	35	15	morphine		intravenous		8	inadequate	Severe Pain	maximumsatisfaction	maximumsatisfaction	maximumsatisfaction	maximumsatisfaction	stronglyrecommended
male	28	jhs	christian	single	Akan	Service/Sales worker	orange	no	abdominalpain 2		abdomen		240	10	Severe Pain	00:35:00	01:00:00	02:00:00	01:00:00		1:25:00	85	0:25:00	25	60	morphine		other	Injection	6	inadequate	Moderate Pain	moderatesatisfaction	moderatesatisfaction	moderatesatisfaction	moderatesatisfaction	moderat recommended
female	31	tertiary	christian	married	Akan	Unemployed	yellow	yes	other	Sickle cell with painful left leg	legs		120	9	Severe Pain	16:45:00	17:00:00	17:15:00	00:15:00		0:30:00	30	0:15:00	15	15	morphine		intravenous		4	adequate	Moderate Pain	maximumsatisfaction	maximumsatisfaction	maximumsatisfaction	maximumsatisfaction	stronglyrecommended
female	43	jhs	christian	married	Akan	Trader	yellow	yes	fracture		legs		360	10	Severe Pain	12:25:00	13:55:00	14:00:00	00:05:00		1:35:00	95	1:30:00	90	5	morphine		intravenous		8	inadequate	Severe Pain	maximumsatisfaction	maximumsatisfaction	maximumsatisfaction	maximumsatisfaction	stronglyrecommended
male	22	jhs	christian	single	Akan	Service/Sales worker	yellow	no	Lacerations	Laceration	arm	Fingers	90	8	Severe Pain	11:20:00	15:30:00	16:00:00	00:30:00		4:40:00	280	4:10:00	250	30	other	Lidocaine	other	Subcutaneous	3	adequate	Mild Pain	maximumsatisfaction	moderatesatisfaction	maximumsatisfaction	mildsatisfaction	moderat recommended
female	59	jhs	christian	married	Akan	Trader	yellow	yes	abdominalpain 2	Pain	abdomen		4320	10	Severe Pain	13:10:00	15:30:00	16:20:00	00:50:00		3:10:00	190	2:20:00	140	50	morphine		intravenous		6	inadequate	Moderate Pain	moderatesatisfaction	maximumsatisfaction	maximumsatisfaction	moderatesatisfaction	stronglyrecommended
female	22	shs	christian	married	Northern	Artisan	yellow	no	abdominalpain 2		abdomen		5760	8	Severe Pain	13:30:00	14:15:00	16:00:00	01:45:00		2:30:00	150	0:45:00	45	105	morphine		intravenous		7	inadequate	Severe Pain	moderatesatisfaction	maximumsatisfaction	maximumsatisfaction	maximumsatisfaction	stronglyrecommended
male	24	tertiary	christian	single	Akan	Service/Sales worker	yellow	yes	fracture		arm	Arm, leg and back	120	8	Severe Pain	11:10:00	11:40:00	13:50:00	02:10:00		2:40:00	160	0:30:00	30	130	diclofenic		intramuscular		4	adequate	Moderate Pain	moderatesatisfaction	moderatesatisfaction	moderatesatisfaction	moderatesatisfaction	stronglyrecommended
male	42	jhs	christian	single	Northern	Farmer	orange	no	fracture		legs	Both legs	1440	10	Severe Pain	09:05:00	09:54:00	09:59:00	00:05:00		0:54:00	54	0:49:00	49	5	morphine		intravenous		5	adequate	Moderate Pain	maximumsatisfaction	maximumsatisfaction	maximumsatisfaction	maximumsatisfaction	stronglyrecommended
female	65	jhs	christian	married	Akan	Unemployed	yellow	yes	fracture		legs		4320	5	Moderate Pain	08:15:00	08:30:00	13:30:00	05:00:00		5:15:00	315	0:15:00	15	300	morphine		intravenous		2	adequate	Mild Pain	maximumsatisfaction	maximumsatisfaction	maximumsatisfaction	maximumsatisfaction	stronglyrecommended
male	43	jhs	christian	married	Akan	Service/Sales worker	yellow	yes	fracture		legs		240	6	Moderate Pain	12:00:00	12:20:00	13:53:00	01:33:00		1:53:00	113	0:20:00	20	93	morphine		intravenous		4	inadequate	Moderate Pain	moderatesatisfaction	moderatesatisfaction	moderatesatisfaction	maximumsatisfaction	moderat recommended
male	28	none	muslim	single	Northern	Service/Sales worker	yellow	no	Lacerations	Laceration	arm	Finger	60	9	Severe Pain	11:25:00	15:00:00	15:00:00	00:00:00		3:35:00	215	3:35:00	215	0	other	Lidocaine	intravenous		4	adequate	Moderate Pain	mildsatisfaction	moderatesatisfaction	maximumsatisfaction	mildsatisfaction	stronglyrecommended
female	52	jhs	christian	married	Akan	Trader	orange	yes	abdominalpain 2	Pain	abdomen	Flank and abdomen	5760	10	Severe Pain	09:37:00	10:10:00	13:00:00	02:50:00		3:23:00	203	0:33:00	33	170	morphine		intravenous		7	inadequate	Severe Pain	maximumsatisfaction	maximumsatisfaction	maximumsatisfaction	maximumsatisfaction	stronglyrecommended
female	53	jhs	christian	widow	Akan	Trader	yellow	no	abdominalpain 2		abdomen		720	10	Severe Pain	12:45:00	14:00:00	16:00:00	02:00:00		3:15:00	195	1:15:00	75	120	morphine	Paracetamol	intravenous		7	inadequate	Severe Pain	moderatesatisfaction	nosatisfaction	moderatesatisfaction	maximumsatisfaction	stronglyrecommended
male	25	jhs	christian	single	Akan	Service/Sales worker	yellow	no	abdominalpain 2	Pain	abdomen		180	9	Severe Pain	09:25:00	12:30:00	13:15:00	00:45:00		3:50:00	230	3:05:00	185	45	morphine		intravenous		4	adequate	Moderate Pain	maximumsatisfaction	maximumsatisfaction	maximumsatisfaction	maximumsatisfaction	stronglyrecommended
male	38	jhs	christian	single	Ewe	Farmer	orange	no	abdominalpain 2		abdomen		1440	10	Severe Pain	14:25:00	15:55:00	16:00:00	00:05:00		1:35:00	95	1:30:00	90	5	morphine		intravenous		3	adequate	Mild Pain	maximumsatisfaction	maximumsatisfaction	maximumsatisfaction	maximumsatisfaction	stronglyrecommended
male	20	jhs	christian	single	Akan	Artisan	yellow	yes	abdominalpain 2		abdomen		5760	5	Moderate Pain	14:55:00	16:30:00	18:40:00	02:10:00		3:45:00	225	1:35:00	95	130	morphine		intravenous		2	adequate	Mild Pain	maximumsatisfaction	maximumsatisfaction	maximumsatisfaction	maximumsatisfaction	stronglyrecommended
male	35	shs	muslim	married	Northern	Artisan	yellow	no	fracture		legs		40	7	Severe Pain	08:35:00	10:50:00	14:05:00	03:15:00		5:30:00	330	2:15:00	135	195	morphine		intravenous		4	inadequate	Moderate Pain	moderatesatisfaction	moderatesatisfaction	maximumsatisfaction	moderatesatisfaction	stronglyrecommended
male	22	primary	christian	single	Akan	Artisan	orange	yes	fracture		legs		900	10	Severe Pain	10:55:00	11:40:00	12:30:00	00:50:00		1:35:00	95	0:45:00	45	50	morphine		intravenous		5	adequate	Moderate Pain	moderatesatisfaction	moderatesatisfaction	maximumsatisfaction	moderatesatisfaction	stronglyrecommended
male	54	primary	christian	married	Akan	Service/Sales worker	yellow	yes	Lacerations	Laceration	arm		120	7	Severe Pain	11:50:00	14:30:00	18:00:00	03:30:00		6:10:00	370	2:40:00	160	210	other	Morphine and lidocaine	intravenous		0	adequate	Mild Pain	moderatesatisfaction	moderatesatisfaction	mildsatisfaction	mildsatisfaction	moderat recommended
male	22	jhs	christian	single	Akan	Artisan	yellow	yes	Lacerations	Deep laceration	arm	Both upper arm	60	10	Severe Pain	11:40:00	13:00:00	13:20:00	00:20:00		1:40:00	100	1:20:00	80	20	other	Morphine and lidocaine	intravenous		4	adequate	Moderate Pain	maximumsatisfaction	maximumsatisfaction	moderatesatisfaction	moderatesatisfaction	stronglyrecommended
female	40	none	christian	married	Akan	Trader	orange	yes	Swelling	Pain	abdomen		30240	8	Severe Pain	12:40:00	14:25:00	17:40:00	03:15:00		5:00:00	300	1:45:00	105	195	paracetamol		intravenous		5	inadequate	Moderate Pain	maximumsatisfaction	maximumsatisfaction	maximumsatisfaction	maximumsatisfaction	stronglyrecommended
female	48	none	muslim	married	Northern	Unemployed	yellow	yes	abdominalpain		abdomen		1200	7	Severe Pain	13:42:00	14:15:00	14:32:00	00:17:00		0:50:00	50	0:33:00	33	17	morphine		intravenous		3	adequate	Mild Pain	maximumsatisfaction	maximumsatisfaction	maximumsatisfaction	maximumsatisfaction	stronglyrecommended
male	30	shs	muslim	single	Northern	Trader	yellow	yes	Lacerations	Lacerations	head	Head and waist	120	8	Severe Pain	12:10:00	13:30:00	15:00:00	01:30:00		2:50:00	170	1:20:00	80	90	morphine		intravenous		3	adequate	Mild Pain	maximumsatisfaction	maximumsatisfaction	maximumsatisfaction	mildsatisfaction	stronglyrecommended
male	35	tertiary	christian	single	Akan	Professional	yellow	yes	fracture		legs		15	5	Moderate Pain	09:20:00	10:30:00	11:00:00	00:30:00		1:40:00	100	1:10:00	70	30	morphine		intravenous		3	inadequate	Mild Pain	moderatesatisfaction	moderatesatisfaction	maximumsatisfaction	maximumsatisfaction	stronglyrecommended
female	27	primary	christian	single	Akan	Trader	yellow	no	fracture		legs		1020	5	Moderate Pain	11:20:00	11:55:00	13:00:00	01:05:00		1:40:00	100	0:35:00	35	65	morphine		intravenous		2	adequate	Mild Pain	maximumsatisfaction	maximumsatisfaction	maximumsatisfaction	maximumsatisfaction	stronglyrecommended
female	28	tertiary	christian	single	Akan	Professional	yellow	no	abdominalpain		abdomen		1440	9	Severe Pain	06:55:00	07:30:00	08:00:00	00:30:00		1:05:00	65	0:35:00	35	30	morphine		intravenous		6	inadequate	Moderate Pain	maximumsatisfaction	maximumsatisfaction	maximumsatisfaction	mildsatisfaction	moderat recommended
male	50	jhs	none	married	Akan	Farmer	yellow	no	fracture		legs		8640	6	Moderate Pain	12:20:00	12:40:00	17:10:00	04:30:00		4:50:00	290	0:20:00	20	270	morphine		intravenous		3	adequate	Mild Pain	maximumsatisfaction	maximumsatisfaction	maximumsatisfaction	maximumsatisfaction	stronglyrecommended
female	58	jhs	christian	widow	Akan	Trader	yellow	no	abdominalpain		abdomen		1440	10	Severe Pain	13:00:00	13:40:00	17:20:00	03:40:00		4:20:00	260	0:40:00	40	220	paracetamol		intravenous		6	inadequate	Moderate Pain	moderatesatisfaction	moderatesatisfaction	maximumsatisfaction	moderatesatisfaction	stronglyrecommended
male	32	jhs	christian	widow	Northern	Artisan	yellow	no	Swelling	Swelling and pain	abdomen	Scrotum and abdomen	4320	10	Severe Pain	14:50:00	16:00:00	17:00:00	01:00:00		2:10:00	130	1:10:00	70	60	morphine		intravenous		5	adequate	Moderate Pain	maximumsatisfaction	moderatesatisfaction	maximumsatisfaction	mildsatisfaction	stronglyrecommended
male	36	jhs	christian	married	Akan	Artisan	yellow	no	fracture		legs		180	9	Severe Pain	13:40:00	15:45:00	16:10:00	00:25:00		2:30:00	150	2:05:00	125	25	morphine		intravenous		3	adequate	Mild Pain	moderatesatisfaction	moderatesatisfaction	moderatesatisfaction	moderatesatisfaction	moderat recommended
male	25	shs	christian	single	Northern	Service/Sales worker	yellow	no	abdominalpain		abdomen		60	10	Severe Pain	15:54:00	16:20:00	18:33:00	02:13:00		2:39:00	159	0:26:00	26	133	morphine		intravenous		4	adequate	Moderate Pain	moderatesatisfaction	moderatesatisfaction	moderatesatisfaction	mildsatisfaction	moderat recommended
male	27	vocation	muslim	single	Northern	Artisan	yellow	no	wounds		legs	Foot	7200	7	Severe Pain	19:40:00	22:30:00	01:00:00	1899-12-29 02:30:00		5:20:00	320	2:50:00	170	150	other	Lidocaine	other	Infiltration	2	adequate	Mild Pain	maximumsatisfaction	maximumsatisfaction	maximumsatisfaction	moderatesatisfaction	stronglyrecommended
male	27	jhs	christian	single	Akan	Professional	yellow	no	Lacerations	Laceration	legs	Foot	60	10	Severe Pain	06:45:00	07:00:00	08:00:00	01:00:00		1:15:00	75	0:15:00	15	60	morphine		intravenous		4	adequate	Moderate Pain	maximumsatisfaction	maximumsatisfaction	maximumsatisfaction	maximumsatisfaction	stronglyrecommended
male	60	jhs	none	married	Akan	Farmer	orange	no	abdominalpain		chest		1440	10	Severe Pain	00:40:00	10:30:00	11:55:00	01:25:00		11:15:00	675	9:50:00	590	85	morphine		intravenous		7	inadequate	Severe Pain	maximumsatisfaction	maximumsatisfaction	maximumsatisfaction	maximumsatisfaction	stronglyrecommended
male	43	jhs	christian	single	Akan	Artisan	yellow	no	Lacerations	Laceration	legs	Foot	10080	5	Moderate Pain	12:10:00	17:45:00	18:00:00	00:15:00		5:50:00	350	5:35:00	335	15	morphine		intravenous		1	adequate	Mild Pain	maximumsatisfaction	maximumsatisfaction	maximumsatisfaction	maximumsatisfaction	stronglyrecommended
male	53	jhs	christian	married	Akan	Artisan	yellow	no	abdominalpain		abdomen		2880	5	Moderate Pain	09:25:00	14:05:00	16:10:00	02:05:00		6:45:00	405	4:40:00	280	125	paracetamol		intravenous		2	adequate	Mild Pain	maximumsatisfaction	maximumsatisfaction	maximumsatisfaction	maximumsatisfaction	stronglyrecommended
female	28	tertiary	christian	single	Akan	Professional	yellow	no	abdominalpain		abdomen		60	7	Severe Pain	09:35:00	10:20:00	12:00:00	01:40:00		2:25:00	145	0:45:00	45	100	morphine		intravenous		3	adequate	Mild Pain	maximumsatisfaction	maximumsatisfaction	maximumsatisfaction	maximumsatisfaction	stronglyrecommended
male	30	none	muslim	married	Northern	Trader	yellow	no	wounds	Cellulitis	legs		4320	8	Severe Pain	11:05:00	12:10:00	14:00:00	01:50:00		2:55:00	175	1:05:00	65	110	diclofenic		intramuscular		3	adequate	Mild Pain	maximumsatisfaction	maximumsatisfaction	maximumsatisfaction	maximumsatisfaction	stronglyrecommended
male	32	jhs	christian	single	Akan	Service/Sales worker	yellow	no	Lacerations	Laceration and near amputation	head	Face and toes	540	8	Severe Pain	08:15:00	09:50:00	12:45:00	02:55:00		4:30:00	270	1:35:00	95	175	morphine		intravenous		5	inadequate	Moderate Pain	moderatesatisfaction	moderatesatisfaction	maximumsatisfaction	maximumsatisfaction	stronglyrecommended
male	36	primary	christian	married	Northern	Service/Sales worker	yellow	yes	abdominalpain		abdomen		180	8	Severe Pain	06:20:00	10:00:00	12:00:00	02:00:00		5:40:00	340	3:40:00	220	120	diclofenic		intravenous		2	adequate	Mild Pain	maximumsatisfaction	maximumsatisfaction	maximumsatisfaction	maximumsatisfaction	stronglyrecommended
male	65	none	muslim	married	Northern	Farmer	yellow	yes	fracture		legs		180	8	Severe Pain	10:55:00	11:57:00	12:30:00	00:33:00		1:35:00	95	1:02:00	62	33	morphine		intravenous		3	adequate	Mild Pain	moderatesatisfaction	mildsatisfaction	moderatesatisfaction	moderatesatisfaction	stronglyrecommended
male	29	jhs	christian	single	Akan	Service/Sales worker	yellow	no	Lacerations	Lacerations	head	Head,arm and wrist	120	10	Severe Pain	13:30:00	13:58:00	15:20:00	01:22:00		1:50:00	110	0:28:00	28	82	morphine		intravenous		6	inadequate	Moderate Pain	moderatesatisfaction	moderatesatisfaction	moderatesatisfaction	mildsatisfaction	stronglyrecommended
male	58	jhs	christian	married	Akan	Trader	orange	no	abdominalpain		chest		60	8	Severe Pain	09:45:00	10:00:00	10:40:00	00:40:00		0:55:00	55	0:15:00	15	40	other	Ketamine, Lidocaine, morphine	intravenous		4	adequate	Moderate Pain	maximumsatisfaction	maximumsatisfaction	maximumsatisfaction	maximumsatisfaction	stronglyrecommended
male	29	jhs	christian	single	Akan	Service/Sales worker	yellow	no	fracture		legs		60	10	Severe Pain	09:45:00	10:00:00	16:00:00	06:00:00		6:15:00	375	0:15:00	15	360	morphine		intravenous		5	adequate	Moderate Pain	maximumsatisfaction	maximumsatisfaction	maximumsatisfaction	moderatesatisfaction	stronglyrecommended
female	29	tertiary	christian	married	Akan	Professional	yellow	yes	abdominalpain	Pain	head	Head	120	10	Severe Pain	14:45:00	15:15:00	17:45:00	02:30:00		3:00:00	180	0:30:00	30	150	paracetamol		intravenous		5	adequate	Moderate Pain	maximumsatisfaction	maximumsatisfaction	maximumsatisfaction	maximumsatisfaction	stronglyrecommended
male	32	jhs	muslim	married	Northern	Artisan	yellow	no	fracture		legs		480	10	Severe Pain	13:15:00	18:00:00	18:30:00	00:30:00		5:15:00	315	4:45:00	285	30	morphine		intravenous		5	adequate	Moderate Pain	mildsatisfaction	mildsatisfaction	moderatesatisfaction	nosatisfaction	moderat recommended
male	33	jhs	christian	single	Northern	Artisan	yellow	no	Lacerations	Laceration	head	Face and hand	120	9	Severe Pain	08:30:00	10:12:00	12:37:00	02:25:00		4:07:00	247	1:42:00	102	145	morphine		intravenous		4	adequate	Moderate Pain	maximumsatisfaction	moderatesatisfaction	maximumsatisfaction	moderatesatisfaction	stronglyrecommended
male	36	jhs	christian	married	Akan	Artisan	yellow	yes	other	Generalized malaise	other	General body pain	4320	9	Severe Pain	01:17:00	02:35:00	04:00:00	01:25:00		2:43:00	163	1:18:00	78	85	morphine		intravenous		5	inadequate	Moderate Pain	maximumsatisfaction	maximumsatisfaction	moderatesatisfaction	moderatesatisfaction	stronglyrecommended
male	23	shs	christian	single	Northern	Professional	orange	no	fracture		legs		540	10	Severe Pain	03:39:00	09:50:00	10:17:00	00:27:00		6:38:00	398	6:11:00	371	27	morphine		intravenous		6	inadequate	Moderate Pain	moderatesatisfaction	maximumsatisfaction	maximumsatisfaction	moderatesatisfaction	stronglyrecommended
female	42	tertiary	christian	married	Akan	Professional	yellow	yes	other	Bodily pains	other	Generalized	240	10	Severe Pain	10:20:00	14:00:00	17:30:00	03:30:00		7:10:00	430	3:40:00	220	210	paracetamol		intravenous		6	inadequate	Moderate Pain	maximumsatisfaction	mildsatisfaction	maximumsatisfaction	maximumsatisfaction	moderat recommended
male	25	tertiary	christian	single	Northern	Professional	yellow	no	Lacerations	Laceration	legs		45	10	Severe Pain	12:25:00	12:35:00	13:05:00	00:30:00		0:40:00	40	0:10:00	10	30	morphine		intravenous		5	adequate	Moderate Pain	maximumsatisfaction	maximumsatisfaction	maximumsatisfaction	maximumsatisfaction	stronglyrecommended
male	29	jhs	christian	married	Akan	Service/Sales worker	orange	no	Lacerations	Laceration	arm		180	10	Severe Pain	12:00:00	12:15:00	13:00:00	00:45:00		1:00:00	60	0:15:00	15	45	other	Ketamine, diazepam, morphine	intravenous		7	inadequate	Severe Pain	maximumsatisfaction	maximumsatisfaction	maximumsatisfaction	maximumsatisfaction	stronglyrecommended
female	44	jhs	christian	married	Akan	Trader	yellow	yes	fracture		legs		180	10	Severe Pain	08:20:00	10:00:00	10:05:00	00:05:00		1:45:00	105	1:40:00	100	5	diclofenic		intramuscular		7	inadequate	Severe Pain	maximumsatisfaction	maximumsatisfaction	maximumsatisfaction	maximumsatisfaction	stronglyrecommended
male	24	shs	christian	single	Akan	Artisan	orange	yes	burns		other	Generalized	180	10	Severe Pain	14:12:00	15:00:00	15:45:00	00:45:00		1:33:00	93	0:48:00	48	45	morphine		intravenous		5	adequate	Moderate Pain	maximumsatisfaction	maximumsatisfaction	maximumsatisfaction	maximumsatisfaction	stronglyrecommended
female	46	primary	christian	married	Akan	Trader	yellow	yes	wounds		other	Generalized	259200	10	Severe Pain	12:40:00	15:57:00	18:00:00	02:03:00		5:20:00	320	3:17:00	197	123	paracetamol		intravenous		5	adequate	Moderate Pain	maximumsatisfaction	maximumsatisfaction	maximumsatisfaction	moderatesatisfaction	stronglyrecommended
female	47	primary	christian	single	Akan	Trader	yellow	yes	other	Pain	other	Generalized	4320	10	Severe Pain	04:55:00	05:00:00	05:16:00	00:16:00		0:21:00	21	0:05:00	5	16	morphine		intravenous		8	inadequate	Severe Pain	moderatesatisfaction	moderatesatisfaction	moderatesatisfaction	moderatesatisfaction	mildrecommended
male	41	primary	christian	married	Akan	Artisan	yellow	no	other	Pain	other	Generalized	1440	10	Severe Pain	11:50:00	12:00:00	13:35:00	01:35:00		1:45:00	105	0:10:00	10	95	morphine		intravenous		8	inadequate	Severe Pain	moderatesatisfaction	moderatesatisfaction	moderatesatisfaction	moderatesatisfaction	stronglyrecommended
male	51	tertiary	christian	married	Akan	Professional	yellow	yes	other	Headache	head		720	5	Moderate Pain	12:15:00	15:37:00	16:00:00	00:23:00		3:45:00	225	3:22:00	202	23	paracetamol		oral		3	inadequate	Mild Pain	moderatesatisfaction	maximumsatisfaction	maximumsatisfaction	maximumsatisfaction	stronglyrecommended
male	54	jhs	muslim	married	Northern	Artisan	yellow	no	Lacerations	Laceration	legs		1440	5	Moderate Pain	14:35:00	16:40:00	16:45:00	00:05:00		2:10:00	130	2:05:00	125	5	morphine		intravenous		2	adequate	Mild Pain	moderatesatisfaction	moderatesatisfaction	moderatesatisfaction	moderatesatisfaction	stronglyrecommended
female	18	shs	christian	single	Akan	Student	yellow	yes	other	Pain	other	Generalized	1440	7	Severe Pain	10:15:00	12:30:00	14:00:00	01:30:00		3:45:00	225	2:15:00	135	90	morphine		intravenous		4	inadequate	Moderate Pain	maximumsatisfaction	maximumsatisfaction	maximumsatisfaction	moderatesatisfaction	stronglyrecommended
female	46	jhs	christian	married	Akan	Trader	yellow	yes	other	Headache	head		4320	7	Severe Pain	10:00:00	10:40:00	11:10:00	00:30:00		1:10:00	70	0:40:00	40	30	other	Tramadol, paracetamol	oral		4	inadequate	Moderate Pain	maximumsatisfaction	maximumsatisfaction	maximumsatisfaction	maximumsatisfaction	stronglyrecommended
female	36	shs	christian	married	Akan	Unemployed	yellow	yes	abdominalpain		abdomen		1440	9	Severe Pain	11:40:00	12:00:00	12:07:00	00:07:00		0:27:00	27	0:20:00	20	7	morphine		intravenous		5	inadequate	Moderate Pain	moderatesatisfaction	maximumsatisfaction	maximumsatisfaction	maximumsatisfaction	stronglyrecommended
male	23	tertiary	christian	single	Akan	Trader	yellow	no	fracture		arm		60	10	Severe Pain	12:47:00	13:50:00	14:10:00	00:20:00		1:23:00	83	1:03:00	63	20	morphine		intravenous		5	adequate	Moderate Pain	maximumsatisfaction	maximumsatisfaction	moderatesatisfaction	moderatesatisfaction	moderat recommended
male	40	jhs	christian	married	Akan	Others	orange	no	other	Pain	chest		2880	10	Severe Pain	17:10:00	17:20:00	19:35:00	02:15:00		2:25:00	145	0:10:00	10	135	morphine		intravenous		6	inadequate	Moderate Pain	maximumsatisfaction	maximumsatisfaction	maximumsatisfaction	maximumsatisfaction	stronglyrecommended
female	38	jhs	christian	married	Akan	Trader	yellow	yes	fracture		arm		60	10	Severe Pain	20:00:00	20:35:00	21:00:00	00:25:00		1:00:00	60	0:35:00	35	25	morphine		intravenous		4	adequate	Moderate Pain	maximumsatisfaction	maximumsatisfaction	maximumsatisfaction	maximumsatisfaction	stronglyrecommended
female	30	primary	christian	married	Akan	Trader	yellow	no	other	Pain	other	Generalized	1440	8	Severe Pain	07:00:00	11:30:00	11:50:00	00:20:00		4:50:00	290	4:30:00	270	20	morphine		intravenous		5	inadequate	Moderate Pain	maximumsatisfaction	maximumsatisfaction	maximumsatisfaction	mildsatisfaction	moderat recommended
male	41	jhs	christian	married	Akan	Service/Sales worker	yellow	no	sprain	Painful swollen hand	arm	Hand	10080	5	Moderate Pain	11:29:00	11:40:00	13:20:00	01:40:00		1:51:00	111	0:11:00	11	100	diclofenic		intramuscular		2	adequate	Mild Pain	maximumsatisfaction	maximumsatisfaction	maximumsatisfaction	maximumsatisfaction	stronglyrecommended
male	38	none	muslim	married	Northern	Service/Sales worker	orange	no	dislocations		legs		7200	9	Severe Pain	15:04:00	15:50:00	15:55:00	00:05:00		0:51:00	51	0:46:00	46	5	diclofenic		intravenous		4	adequate	Moderate Pain	maximumsatisfaction	maximumsatisfaction	maximumsatisfaction	maximumsatisfaction	stronglyrecommended
female	35	shs	christian	married	Northern	Trader	yellow	yes	abdominalpain		abdomen		4320	7	Severe Pain	06:00:00	11:00:00	12:15:00	01:15:00		6:15:00	375	5:00:00	300	75	morphine		intravenous		4	inadequate	Moderate Pain	moderatesatisfaction	moderatesatisfaction	moderatesatisfaction	mildsatisfaction	moderat recommended
male	24	shs	christian	single	Akan	Service/Sales worker	orange	no	dislocations		legs		120	10	Severe Pain	13:15:00	13:30:00	13:40:00	00:10:00		0:25:00	25	0:15:00	15	10	morphine		intravenous		7	inadequate	Severe Pain	maximumsatisfaction	maximumsatisfaction	maximumsatisfaction	maximumsatisfaction	stronglyrecommended
male	29	shs	christian	single	Akan	Service/Sales worker	orange	no	fracture		ho	Thigh	120	6	Moderate Pain	15:25:00	16:00:00	16:30:00	00:30:00		1:05:00	65	0:35:00	35	30	morphine		intravenous		3	adequate	Mild Pain	maximumsatisfaction	maximumsatisfaction	maximumsatisfaction	maximumsatisfaction	stronglyrecommended
male	34	jhs	christian	married	Northern	Trader	yellow	yes	other		other	Inguinal	120	10	Severe Pain	10:20:00	10:50:00	11:00:00	00:10:00		0:40:00	40	0:30:00	30	10	morphine		intravenous		5	adequate	Moderate Pain	maximumsatisfaction	maximumsatisfaction	maximumsatisfaction	maximumsatisfaction	stronglyrecommended
male	28	shs	christian	single	Akan	Professional	yellow	no	other	Pain	head		1440	9	Severe Pain	13:30:00	13:45:00	14:05:00	00:20:00		0:35:00	35	0:15:00	15	20	diclofenic		intramuscular		6	inadequate	Moderate Pain	maximumsatisfaction	maximumsatisfaction	maximumsatisfaction	maximumsatisfaction	stronglyrecommended
male	20	shs	muslim	single	Northern	Service/Sales worker	yellow	yes	Lacerations	Laceration	arm	Fingers	1200	6	Moderate Pain	11:15:00	11:15:00	13:32:00	02:17:00		2:17:00	137	0:00:00	0	137	morphine		intravenous		3	adequate	Mild Pain	maximumsatisfaction	maximumsatisfaction	maximumsatisfaction	moderatesatisfaction	stronglyrecommended
male	38	jhs	christian	married	Akan	Artisan	yellow	yes	other	Back pain	back		720	6	Moderate Pain	12:53:00	15:23:00	16:22:00	00:59:00		3:29:00	209	2:30:00	150	59	morphine		intravenous		4	inadequate	Moderate Pain	moderatesatisfaction	moderatesatisfaction	moderatesatisfaction	moderatesatisfaction	moderat recommended
male	20	shs	christian	single	Akan	Student	orange	no	fracture		legs		720	8	Severe Pain	09:25:00	09:55:00	11:00:00	01:05:00		1:35:00	95	0:30:00	30	65	morphine		intravenous		5	inadequate	Moderate Pain	maximumsatisfaction	maximumsatisfaction	maximumsatisfaction	maximumsatisfaction	stronglyrecommended
male	22	shs	christian	single	Akan	Trader	orange	no	fracture		legs		720	10	Severe Pain	09:53:00	10:20:00	10:45:00	00:25:00		0:52:00	52	0:27:00	27	25	morphine		intravenous		3	adequate	Mild Pain	maximumsatisfaction	maximumsatisfaction	maximumsatisfaction	maximumsatisfaction	stronglyrecommended
male	24	jhs	christian	single	Akan	Artisan	yellow	no	other		other	Inguinale	86400	9	Severe Pain	22:10:00	23:00:00	00:00:00	1899-12-29 01:00:00		1:50:00	110	0:50:00	50	60	morphine		intravenous		4	adequate	Moderate Pain	maximumsatisfaction	maximumsatisfaction	maximumsatisfaction	moderatesatisfaction	stronglyrecommended
male	47	jhs	christian	married	Akan	Farmer	yellow	no	fracture		legs		240	8	Severe Pain	15:45:00	16:17:00	16:45:00	00:28:00		1:00:00	60	0:32:00	32	28	morphine		intravenous		3	adequate	Mild Pain	maximumsatisfaction	maximumsatisfaction	maximumsatisfaction	moderatesatisfaction	stronglyrecommended
male	31	jhs	christian	married	Akan	Trader	orange	no	fracture		legs		300	10	Severe Pain	17:18:00	17:45:00	17:50:00	00:05:00		0:32:00	32	0:27:00	27	5	morphine		intravenous		3	adequate	Mild Pain	moderatesatisfaction	maximumsatisfaction	maximumsatisfaction	maximumsatisfaction	stronglyrecommended
female	45	none	christian	married	Northern	Service/Sales worker	yellow	yes	abdominalpain		abdomen		5760	7	Severe Pain	17:50:00	18:30:00	21:30:00	03:00:00		3:40:00	220	0:40:00	40	180	morphine		intravenous		3	adequate	Mild Pain	moderatesatisfaction	moderatesatisfaction	maximumsatisfaction	mildsatisfaction	moderat recommended
male	60	primary	christian	married	Akan	Farmer	yellow	no	abdominalpain		abdomen		7200	10	Severe Pain	13:09:00	13:20:00	13:40:00	00:20:00		0:31:00	31	0:11:00	11	20	morphine		intravenous		6	inadequate	Moderate Pain	maximumsatisfaction	maximumsatisfaction	maximumsatisfaction	maximumsatisfaction	stronglyrecommended
male	55	shs	christian	married	Akan	Trader	yellow	yes	wounds		arm		180	5	Moderate Pain	12:55:00	14:00:00	14:20:00	00:20:00		1:25:00	85	1:05:00	65	20	other	Xylocaine	other	Infiltration	1	adequate	Mild Pain	maximumsatisfaction	maximumsatisfaction	maximumsatisfaction	maximumsatisfaction	stronglyrecommended
male	18	shs	christian	single	Akan	Student	yellow	no	Lacerations	Laceration	head	Jaw	240	5	Moderate Pain	14:20:00	17:00:00	17:30:00	00:30:00		3:10:00	190	2:40:00	160	30	other	Lidocaine	other	Infiltration	1	adequate	Mild Pain	maximumsatisfaction	maximumsatisfaction	maximumsatisfaction	maximumsatisfaction	stronglyrecommended
male	27	tertiary	christian	single	Akan	Student	yellow	no	other	Jaw pain	head	Jaw	2880	10	Severe Pain	13:45:00	17:00:00	17:15:00	00:15:00		3:30:00	210	3:15:00	195	15	morphine		intravenous		6	inadequate	Moderate Pain	maximumsatisfaction	moderatesatisfaction	maximumsatisfaction	moderatesatisfaction	stronglyrecommended
male	24	shs	christian	single	Akan	Student	yellow	no	abdominalpain		abdomen		30240	8	Severe Pain	10:28:00	10:50:00	12:40:00	01:50:00		2:12:00	132	0:22:00	22	110	morphine		intravenous		5	inadequate	Moderate Pain	maximumsatisfaction	maximumsatisfaction	maximumsatisfaction	maximumsatisfaction	stronglyrecommended
female	41	jhs	muslim	single	Northern	Artisan	yellow	yes	other	Headache	head		10080	5	Moderate Pain	08:14:00	08:20:00	12:45:00	04:25:00		4:31:00	271	0:06:00	6	265	morphine		intravenous		3	inadequate	Mild Pain	maximumsatisfaction	maximumsatisfaction	maximumsatisfaction	maximumsatisfaction	stronglyrecommended
female	27	tertiary	christian	single	Akan	Unemployed	yellow	no	fracture		legs		1440	8	Severe Pain	12:41:00	13:00:00	13:30:00	00:30:00		0:49:00	49	0:19:00	19	30	morphine		intravenous		4	adequate	Moderate Pain	maximumsatisfaction	moderatesatisfaction	maximumsatisfaction	maximumsatisfaction	stronglyrecommended
male	25	tertiary	muslim	single	Northern	Student	yellow	yes	sprain		legs		1440	5	Moderate Pain	10:45:00	10:50:00	11:15:00	00:25:00		0:30:00	30	0:05:00	5	25	morphine		intravenous		2	adequate	Mild Pain	moderatesatisfaction	maximumsatisfaction	maximumsatisfaction	maximumsatisfaction	stronglyrecommended
female	61	tertiary	christian	single	Akan	Retired/Pensioner	yellow	yes	sprain		legs		1440	8	Severe Pain	12:55:00	13:45:00	14:10:00	00:25:00		1:15:00	75	0:50:00	50	25	morphine		intravenous		6	inadequate	Moderate Pain	maximumsatisfaction	maximumsatisfaction	maximumsatisfaction	maximumsatisfaction	stronglyrecommended
male	52	jhs	christian	married	Akan	Trader	yellow	yes	fracture		legs		60	7	Severe Pain	07:10:00	09:30:00	10:10:00	00:40:00		3:00:00	180	2:20:00	140	40	morphine		intravenous		4	inadequate	Moderate Pain	maximumsatisfaction	maximumsatisfaction	maximumsatisfaction	maximumsatisfaction	stronglyrecommended
female	41	tertiary	christian	married	Akan	Trader	orange	yes	sprain		legs		1440	10	Severe Pain	12:30:00	13:15:00	14:06:00	00:51:00		1:36:00	96	0:45:00	45	51	morphine		intravenous		5	adequate	Moderate Pain	maximumsatisfaction	maximumsatisfaction	maximumsatisfaction	maximumsatisfaction	stronglyrecommended
female	46	tertiary	christian	single	Ewe	Trader	yellow	no	fracture		legs		1440	10	Severe Pain	01:50:00	02:00:00	02:30:00	00:30:00		0:40:00	40	0:10:00	10	30	morphine		intravenous		5	adequate	Moderate Pain	moderatesatisfaction	moderatesatisfaction	maximumsatisfaction	moderatesatisfaction	moderat recommended
female	33	jhs	christian	married	Akan	Unemployed	yellow	yes	abdominalpain	Pain	chest	Left breast	8640	10	Severe Pain	12:50:00	14:05:00	16:30:00	02:25:00		3:40:00	220	1:15:00	75	145	morphine		intravenous		6	inadequate	Moderate Pain	maximumsatisfaction	maximumsatisfaction	maximumsatisfaction	moderatesatisfaction	stronglyrecommended
male	28	primary	christian	married	Akan	Service/Sales worker	yellow	yes	fracture		legs		1440	10	Severe Pain	14:35:00	15:28:00	18:20:00	02:52:00		3:45:00	225	0:53:00	53	172	morphine		intravenous		3	adequate	Mild Pain	maximumsatisfaction	maximumsatisfaction	maximumsatisfaction	mildsatisfaction	stronglyrecommended
male	29	shs	christian	married	Northern	Service/Sales worker	yellow	no	fracture	Painful deformed left fingers	arm	Left hand	360	8	Severe Pain	19:45:00	21:00:00	21:15:00	00:15:00		1:30:00	90	1:15:00	75	15	morphine		intravenous		3	adequate	Mild Pain	moderatesatisfaction	moderatesatisfaction	moderatesatisfaction	mildsatisfaction	moderat recommended
female	38	none	christian	married	Akan	Trader	yellow	yes	abdominalpain		abdomen		259200	8	Severe Pain	12:25:00	13:00:00	15:35:00	02:35:00		3:10:00	190	0:35:00	35	155	morphine		intravenous		4	adequate	Moderate Pain	maximumsatisfaction	maximumsatisfaction	maximumsatisfaction	moderatesatisfaction	stronglyrecommended
female	53	primary	christian	married	Akan	Trader	orange	yes	fracture	Painful finger	arm	Finger	1440	6	Moderate Pain	11:30:00	13:34:00	14:15:00	00:41:00		2:45:00	165	2:04:00	124	41	diclofenic		intravenous		3	adequate	Mild Pain	maximumsatisfaction	maximumsatisfaction	maximumsatisfaction	maximumsatisfaction	stronglyrecommended
male	32	jhs	none	married	Akan	Trader	orange	yes	other	Pain	arm	Limbs	5760	8	Severe Pain	10:35:00	11:15:00	12:45:00	01:30:00		2:10:00	130	0:40:00	40	90	diclofenic	Paracetamol	intramuscular	Oral	4	adequate	Moderate Pain	maximumsatisfaction	maximumsatisfaction	maximumsatisfaction	maximumsatisfaction	stronglyrecommended
female	21	none	muslim	single	Northern	Unemployed	yellow	yes	abdominalpain		abdomen		1440	10	Severe Pain	17:30:00	20:25:00	21:27:00	01:02:00		3:57:00	237	2:55:00	175	62	morphine		intravenous		5	adequate	Moderate Pain	moderatesatisfaction	maximumsatisfaction	maximumsatisfaction	moderatesatisfaction	moderat recommended
male	53	shs	none	single	Akan	Service/Sales worker	yellow	yes	Lacerations	Laceration	legs	Lip	120	6	Moderate Pain	12:30:00	12:35:00	12:50:00	00:15:00		0:20:00	20	0:05:00	5	15	other	Lidocaine	other	Infiltration	1	adequate	Mild Pain	maximumsatisfaction	maximumsatisfaction	maximumsatisfaction	maximumsatisfaction	stronglyrecommended
male	48	tertiary	muslim	married	Northern	Professional	yellow	yes	fracture		legs		1440	7	Severe Pain	03:46:00	08:45:00	11:00:00	02:15:00		7:14:00	434	4:59:00	299	135	morphine		intravenous		4	inadequate	Moderate Pain	maximumsatisfaction	maximumsatisfaction	maximumsatisfaction	mildsatisfaction	stronglyrecommended
male	60	primary	muslim	married	Northern	Farmer	yellow	no	fracture		arm	Fingers	240	8	Severe Pain	21:10:00	21:15:00	21:25:00	00:10:00		0:15:00	15	0:05:00	5	10	morphine		intravenous		5	inadequate	Moderate Pain	maximumsatisfaction	maximumsatisfaction	maximumsatisfaction	maximumsatisfaction	stronglyrecommended
female	54	primary	muslim	married	Northern	Trader	yellow	yes	Lacerations	Lacerations	legs	Lip	180	10	Severe Pain	09:00:00	09:30:00	14:00:00	04:30:00		5:00:00	300	0:30:00	30	270	morphine		intravenous		7	inadequate	Severe Pain	moderatesatisfaction	maximumsatisfaction	maximumsatisfaction	moderatesatisfaction	stronglyrecommended
male	38	jhs	christian	married	Akan	Artisan	orange	yes	Lacerations	Lacerations	arm		180	8	Severe Pain	12:45:00	13:10:00	13:36:00	00:26:00		0:51:00	51	0:25:00	25	26	morphine	Pethidine	intravenous		4	adequate	Moderate Pain	maximumsatisfaction	maximumsatisfaction	maximumsatisfaction	maximumsatisfaction	stronglyrecommended
male	22	tertiary	christian	single	Akan	Student	orange	yes	abdominalpain		abdomen		360	8	Severe Pain	14:28:00	17:00:00	18:00:00	01:00:00		3:32:00	212	2:32:00	152	60	other	Morphine and paracetamol	intravenous		3	adequate	Mild Pain	maximumsatisfaction	moderatesatisfaction	maximumsatisfaction	mildsatisfaction	stronglyrecommended
male	26	primary	muslim	single	Northern	Service/Sales worker	orange	yes	fracture		legs		1440	10	Severe Pain	13:05:00	13:08:00	14:30:00	01:22:00		1:25:00	85	0:03:00	3	82	morphine		intravenous		7	inadequate	Severe Pain	moderatesatisfaction	maximumsatisfaction	maximumsatisfaction	maximumsatisfaction	stronglyrecommended
male	55	primary	christian	married	Northern	Farmer	orange	no	Lacerations	Laceration	head	Face	1440	10	Severe Pain	10:00:00	10:04:00	11:20:00	01:16:00		1:20:00	80	0:04:00	4	76	morphine		intravenous		8	inadequate	Severe Pain	maximumsatisfaction	maximumsatisfaction	maximumsatisfaction	maximumsatisfaction	stronglyrecommended
male	22	jhs	christian	single	Akan	Artisan	yellow	no	fracture		legs		1440	7	Severe Pain	12:30:00	15:49:00	16:00:00	00:11:00		3:30:00	210	3:19:00	199	11	morphine		intravenous		4	inadequate	Moderate Pain	moderatesatisfaction	moderatesatisfaction	moderatesatisfaction	mildsatisfaction	moderat recommended
male	30	shs	christian	single	Akan	Trader	orange	no	abdominalpain		back		2880	7	Severe Pain	14:25:00	16:00:00	18:00:00	02:00:00		3:35:00	215	1:35:00	95	120	morphine		intravenous		4	inadequate	Moderate Pain	moderatesatisfaction	maximumsatisfaction	maximumsatisfaction	moderatesatisfaction	stronglyrecommended
male	34	shs	christian	single	Akan	Farmer	yellow	no	Lacerations	Laceration	head	Face	1440	7	Severe Pain	09:55:00	16:15:00	18:00:00	01:45:00		8:05:00	485	6:20:00	380	105	other	Ibuprofen	oral		4	inadequate	Moderate Pain	maximumsatisfaction	maximumsatisfaction	maximumsatisfaction	moderatesatisfaction	moderat recommended
female	43	jhs	christian	single	Akan	Artisan	yellow	no	wounds		legs		11520	8	Severe Pain	10:05:00	13:30:00	14:00:00	00:30:00		3:55:00	235	3:25:00	205	30	morphine		intravenous		5	inadequate	Moderate Pain	maximumsatisfaction	maximumsatisfaction	maximumsatisfaction	mildsatisfaction	stronglyrecommended
female	50	tertiary	christian	married	Akan	Professional	yellow	yes	fracture		arm		4320	7	Severe Pain	12:14:00	12:51:00	13:00:00	00:09:00		0:46:00	46	0:37:00	37	9	other	Xylocaine	other	Infiltration	5	inadequate	Moderate Pain	maximumsatisfaction	maximumsatisfaction	maximumsatisfaction	maximumsatisfaction	stronglyrecommended
male	18	primary	christian	single	Northern	Artisan	yellow	no	Lacerations	Lacerations	legs		180	7	Severe Pain	03:25:00	03:30:00	03:45:00	00:15:00		0:20:00	20	0:05:00	5	15	other	Lidocaine	other	Infiltration	2	adequate	Mild Pain	maximumsatisfaction	maximumsatisfaction	maximumsatisfaction	maximumsatisfaction	stronglyrecommended
male	47	jhs	christian	married	Akan	Service/Sales worker	yellow	yes	sprain		head	Neck	1440	7	Severe Pain	09:30:00	12:21:00	12:45:00	00:24:00		3:15:00	195	2:51:00	171	24	morphine		intravenous		5	inadequate	Moderate Pain	maximumsatisfaction	maximumsatisfaction	maximumsatisfaction	maximumsatisfaction	stronglyrecommended
male	33	jhs	christian	single	Akan	Trader	yellow	yes	burns	Injury to the face	head		1440	10	Severe Pain	10:05:00	11:00:00	12:40:00	01:40:00		2:35:00	155	0:55:00	55	100	other	Diazepam	intravenous		5	adequate	Moderate Pain	maximumsatisfaction	moderatesatisfaction	moderatesatisfaction	maximumsatisfaction	stronglyrecommended
male	43	jhs	muslim	married	Northern	Trader	yellow	yes	fracture		head	Neck	180	10	Severe Pain	09:50:00	11:00:00	11:30:00	00:30:00		1:40:00	100	1:10:00	70	30	morphine		intravenous		8	inadequate	Severe Pain	maximumsatisfaction	maximumsatisfaction	maximumsatisfaction	maximumsatisfaction	stronglyrecommended
male	28	tertiary	christian	single	Akan	Service/Sales worker	orange	yes	Lacerations	Multiple lacerations	arm	Knee and right arm	20	10	Severe Pain	14:55:00	15:14:00	15:40:00	00:26:00		0:45:00	45	0:19:00	19	26	other	Ketamine	intravenous		7	inadequate	Severe Pain	maximumsatisfaction	maximumsatisfaction	maximumsatisfaction	maximumsatisfaction	stronglyrecommended
male	31	jhs	christian	married	Akan	Artisan	yellow	no	Lacerations	Laceration	head	Leg, headache	420	8	Severe Pain	14:40:00	15:47:00	15:55:00	00:08:00		1:15:00	75	1:07:00	67	8	morphine		intravenous		3	adequate	Mild Pain	moderatesatisfaction	maximumsatisfaction	maximumsatisfaction	mildsatisfaction	stronglyrecommended
female	53	jhs	christian	married	Akan	Trader	orange	yes	abdominalpain		back		4320	7	Severe Pain	11:32:00	11:50:00	13:00:00	01:10:00		1:28:00	88	0:18:00	18	70	paracetamol		oral		5	inadequate	Moderate Pain	maximumsatisfaction	maximumsatisfaction	maximumsatisfaction	moderatesatisfaction	stronglyrecommended
female	51	primary	christian	widow	Ewe	Trader	yellow	yes	Swelling	Pain and swelling	back	Back and neck	1440	8	Severe Pain	10:55:00	13:30:00	13:45:00	00:15:00		2:50:00	170	2:35:00	155	15	tramadol		oral		4	adequate	Moderate Pain	moderatesatisfaction	maximumsatisfaction	maximumsatisfaction	mildsatisfaction	moderat recommended
female	47	jhs	christian	married	Akan	Trader	yellow	no	other	Painful neck	head	Neck	7200	6	Moderate Pain	07:12:00	11:06:00	11:40:00	00:34:00		4:28:00	268	3:54:00	234	34	morphine		intravenous		2	adequate	Mild Pain	maximumsatisfaction	maximumsatisfaction	maximumsatisfaction	moderatesatisfaction	stronglyrecommended
male	21	shs	christian	single	Akan	Trader	yellow	no	abdominalpain		abdomen		1440	10	Severe Pain	12:45:00	13:07:00	15:59:00	02:52:00		3:14:00	194	0:22:00	22	172	morphine		intravenous		5	adequate	Moderate Pain	maximumsatisfaction	maximumsatisfaction	maximumsatisfaction	moderatesatisfaction	stronglyrecommended
male	35	jhs	christian	married	Akan	Trader	yellow	no	fracture		head	Neck	120	8	Severe Pain	08:55:00	10:30:00	11:03:00	00:33:00		2:08:00	128	1:35:00	95	33	morphine		intravenous		3	adequate	Mild Pain	maximumsatisfaction	maximumsatisfaction	maximumsatisfaction	maximumsatisfaction	stronglyrecommended
female	45	jhs	christian	married	Akan	Trader	orange	yes	abdominalpain		abdomen		1440	10	Severe Pain	12:15:00	12:45:00	14:00:00	01:15:00		1:45:00	105	0:30:00	30	75	morphine		intravenous		6	inadequate	Moderate Pain	maximumsatisfaction	maximumsatisfaction	maximumsatisfaction	maximumsatisfaction	stronglyrecommended
male	24	jhs	christian	single	Akan	Artisan	yellow	no	wounds		head	Face and mandibular	1440	8	Severe Pain	13:25:00	14:30:00	17:00:00	02:30:00		3:35:00	215	1:05:00	65	150	morphine		intravenous		5	inadequate	Moderate Pain	maximumsatisfaction	maximumsatisfaction	maximumsatisfaction	maximumsatisfaction	stronglyrecommended
male	28	jhs	christian	cohabitating	Akan	Artisan	yellow	yes	other	Pain	head	Neck and limbs	10080	6	Moderate Pain	19:30:00	21:00:00	22:00:00	01:00:00		2:30:00	150	1:30:00	90	60	diclofenic		intramuscular		4	inadequate	Moderate Pain	maximumsatisfaction	maximumsatisfaction	maximumsatisfaction	maximumsatisfaction	stronglyrecommended
male	19	none	christian	single	Akan	Trader	yellow	no	Lacerations	Lacerations	head	Forehead with multiple injuries	1440	10	Severe Pain	00:25:00	10:55:00	12:15:00	01:20:00		11:50:00	710	10:30:00	630	80	morphine		intravenous		6	inadequate	Moderate Pain	maximumsatisfaction	maximumsatisfaction	maximumsatisfaction	maximumsatisfaction	stronglyrecommended
male	25	none	christian	single	Northern	Farmer	yellow	yes	other	Painful waist and neck	head	Neck and waist	8640	8	Severe Pain	07:50:00	08:29:00	10:00:00	01:31:00		2:10:00	130	0:39:00	39	91	diclofenic		intravenous		4	adequate	Moderate Pain	maximumsatisfaction	maximumsatisfaction	maximumsatisfaction	moderatesatisfaction	stronglyrecommended
male	40	jhs	christian	married	Akan	Trader	yellow	yes	fracture		arm		120	8	Severe Pain	17:15:00	17:20:00	17:30:00	00:10:00		0:15:00	15	0:05:00	5	10	diclofenic		intramuscular		5	inadequate	Moderate Pain	maximumsatisfaction	maximumsatisfaction	maximumsatisfaction	maximumsatisfaction	stronglyrecommended
male	37	jhs	christian	married	Akan	Service/Sales worker	yellow	yes	Swelling	Swelling	head		180	8	Severe Pain	13:50:00	14:45:00	15:00:00	00:15:00		1:10:00	70	0:55:00	55	15	diclofenic		intramuscular		5	inadequate	Moderate Pain	maximumsatisfaction	maximumsatisfaction	maximumsatisfaction	moderatesatisfaction	stronglyrecommended
female	20	shs	christian	single	Akan	Student	orange	yes	abdominalpain	Pain	head	Waist and head	1440	7	Severe Pain	08:45:00	09:10:00	11:00:00	01:50:00		2:15:00	135	0:25:00	25	110	morphine		intravenous		4	inadequate	Moderate Pain	maximumsatisfaction	maximumsatisfaction	maximumsatisfaction	moderatesatisfaction	stronglyrecommended
male	28	jhs	christian	single	Akan	Trader	yellow	no	other	Painful nose	head	Nose	30	7	Severe Pain	14:40:00	15:40:00	19:00:00	03:20:00		4:20:00	260	1:00:00	60	200	morphine		intravenous		4	inadequate	Moderate Pain	moderatesatisfaction	maximumsatisfaction	maximumsatisfaction	moderatesatisfaction	moderat recommended
male	30	jhs	christian	married	Akan	Farmer	yellow	no	wounds		head		4320	7	Severe Pain	12:40:00	13:20:00	16:12:00	02:52:00		3:32:00	212	0:40:00	40	172	morphine		intravenous		3	adequate	Mild Pain	maximumsatisfaction	maximumsatisfaction	maximumsatisfaction	moderatesatisfaction	stronglyrecommended
male	28	jhs	christian	single	Northern	Trader	yellow	no	wounds		arm	Palm	240	3	Mild Pain	08:30:00	12:30:00	14:05:00	01:35:00		5:35:00	335	4:00:00	240	95	other	Ketamine and Lidocaine	intravenous		1	adequate	Mild Pain	maximumsatisfaction	maximumsatisfaction	maximumsatisfaction	maximumsatisfaction	stronglyrecommended
female	35	jhs	christian	married	Akan	Artisan	yellow	no	Lacerations	Laceration	arm	Palm	1200	8	Severe Pain	08:28:00	11:18:00	12:00:00	00:42:00		3:32:00	212	2:50:00	170	42	morphine		intravenous		3	adequate	Mild Pain	moderatesatisfaction	moderatesatisfaction	maximumsatisfaction	moderatesatisfaction	stronglyrecommended
male	32	shs	christian	single	Akan	Artisan	yellow	no	Lacerations	Laceration	arm	Palm	120	6	Moderate Pain	11:30:00	12:50:00	14:00:00	01:10:00		2:30:00	150	1:20:00	80	70	morphine		intravenous		2	adequate	Mild Pain	maximumsatisfaction	maximumsatisfaction	maximumsatisfaction	moderatesatisfaction	stronglyrecommended
male	44	jhs	christian	married	Akan	Farmer	yellow	yes	fracture		legs		1440	10	Severe Pain	07:45:00	14:45:00	18:00:00	03:15:00		10:15:00	615	7:00:00	420	195	morphine		intravenous		6	inadequate	Moderate Pain	maximumsatisfaction	maximumsatisfaction	maximumsatisfaction	maximumsatisfaction	stronglyrecommended
male	56	primary	christian	single	Akan	Farmer	yellow	no	fracture		legs		2880	10	Severe Pain	13:52:00	14:30:00	19:00:00	04:30:00		5:08:00	308	0:38:00	38	270	morphine		intravenous		5	adequate	Moderate Pain	maximumsatisfaction	maximumsatisfaction	maximumsatisfaction	moderatesatisfaction	moderat recommended
male	22	jhs	christian	single	Ewe	Trader	yellow	no	fracture		legs		4320	4	Moderate Pain	09:25:00	10:30:00	16:03:00	05:33:00		6:38:00	398	1:05:00	65	333	other	Ketamine	intravenous		0	adequate	Mild Pain	maximumsatisfaction	maximumsatisfaction	maximumsatisfaction	maximumsatisfaction	stronglyrecommended
male	25	jhs	christian	single	Akan	Service/Sales worker	yellow	yes	other	Priapism	other	Penis	180	9	Severe Pain	18:25:00	18:45:00	19:20:00	00:35:00		0:55:00	55	0:20:00	20	35	morphine		intravenous		4	adequate	Moderate Pain	maximumsatisfaction	maximumsatisfaction	maximumsatisfaction	maximumsatisfaction	stronglyrecommended
female	21	primary	christian	single	Akan	Artisan	yellow	no	other	Periorbital pain	other	Periorbital	4320	6	Moderate Pain	11:34:00	12:00:00	13:23:00	01:23:00		1:49:00	109	0:26:00	26	83	other	Diazepam	intravenous		4	inadequate	Moderate Pain	moderatesatisfaction	moderatesatisfaction	moderatesatisfaction	moderatesatisfaction	moderat recommended
male	32	jhs	muslim	married	Northern	Trader	red	no	wounds		other	Poly trauma	60	10	Severe Pain	13:35:00	13:40:00	14:15:00	00:35:00		0:40:00	40	0:05:00	5	35	morphine		intravenous		5	adequate	Moderate Pain	maximumsatisfaction	maximumsatisfaction	maximumsatisfaction	maximumsatisfaction	stronglyrecommended
male	38	shs	christian	married	Akan	Trader	yellow	no	wounds		other	Poly trauma	180	6	Moderate Pain	22:55:00	23:10:00	23:45:00	00:35:00		0:50:00	50	0:15:00	15	35	morphine		intravenous		2	adequate	Mild Pain	maximumsatisfaction	maximumsatisfaction	maximumsatisfaction	maximumsatisfaction	stronglyrecommended
male	47	shs	christian	married	Akan	Trader	orange	no	wounds		other	Poly trauma	120	10	Severe Pain	02:50:00	03:10:00	04:00:00	00:50:00		1:10:00	70	0:20:00	20	50	morphine		intravenous		5	adequate	Moderate Pain	maximumsatisfaction	maximumsatisfaction	maximumsatisfaction	maximumsatisfaction	stronglyrecommended
male	36	primary	christian	married	Akan	Artisan	yellow	no	wounds		arm		540	8	Severe Pain	16:40:00	19:00:00	19:10:00	00:10:00		2:30:00	150	2:20:00	140	10	diclofenic		intramuscular		3	adequate	Mild Pain	maximumsatisfaction	maximumsatisfaction	maximumsatisfaction	maximumsatisfaction	stronglyrecommended
female	44	jhs	christian	married	Ewe	Artisan	yellow	yes	wounds		abdomen		4320	7	Severe Pain	10:10:00	10:30:00	11:00:00	00:30:00		0:50:00	50	0:20:00	20	30	other	Buscopan	intramuscular		5	inadequate	Moderate Pain	maximumsatisfaction	moderatesatisfaction	maximumsatisfaction	maximumsatisfaction	stronglyrecommended
male	22	jhs	christian	single	Akan	Artisan	yellow	no	Lacerations	Laceration	head		1440	8	Severe Pain	10:10:00	11:00:00	11:40:00	00:40:00		1:30:00	90	0:50:00	50	40	other	Xylocaine	intravenous		4	adequate	Moderate Pain	moderatesatisfaction	moderatesatisfaction	maximumsatisfaction	moderatesatisfaction	stronglyrecommended
female	30	primary	muslim	cohabitating	Northern	Farmer	yellow	no	fracture		legs		10080	7	Severe Pain	08:30:00	10:00:00	12:00:00	02:00:00		3:30:00	210	1:30:00	90	120	tramadol		oral		5	inadequate	Moderate Pain	mildsatisfaction	moderatesatisfaction	maximumsatisfaction	moderatesatisfaction	moderat recommended
male	29	tertiary	christian	single	Northern	Student	orange	no	abdominalpain	Pain	back	Flank and back	1440	7	Severe Pain	13:15:00	13:25:00	13:47:00	00:22:00		0:32:00	32	0:10:00	10	22	morphine		intravenous		5	inadequate	Moderate Pain	maximumsatisfaction	maximumsatisfaction	maximumsatisfaction	moderatesatisfaction	moderat recommended
male	21	shs	christian	single	Akan	Trader	yellow	yes	wounds		other	Poly trauma	30	5	Moderate Pain	21:50:00	23:30:00	00:00:00	1899-12-29 00:30:00		2:10:00	130	1:40:00	100	30	morphine		intravenous		4	inadequate	Moderate Pain	mildsatisfaction	mildsatisfaction	mildsatisfaction	mildsatisfaction	mildrecommended
male	20	shs	christian	single	Akan	Artisan	yellow	no	fracture		legs		120	8	Severe Pain	14:15:00	14:50:00	15:20:00	00:30:00		1:05:00	65	0:35:00	35	30	morphine		intravenous		5	inadequate	Moderate Pain	moderatesatisfaction	moderatesatisfaction	maximumsatisfaction	moderatesatisfaction	moderat recommended
female	42	none	christian	married	Akan	Farmer	yellow	no	fracture		arm		2880	8	Severe Pain	10:45:00	14:30:00	14:35:00	00:05:00		3:50:00	230	3:45:00	225	5	other	Ketamine	intravenous		3	adequate	Mild Pain	maximumsatisfaction	maximumsatisfaction	maximumsatisfaction	mildsatisfaction	stronglyrecommended
female	53	tertiary	christian	single	Ewe	Professional	yellow	yes	fracture		legs		5760	3	Mild Pain	11:50:00	13:06:00	14:00:00	00:54:00		2:10:00	130	1:16:00	76	54	paracetamol		intravenous		1	adequate	Mild Pain	maximumsatisfaction	maximumsatisfaction	maximumsatisfaction	maximumsatisfaction	stronglyrecommended
male	28	tertiary	christian	single	Northern	Professional	orange	yes	fracture		legs		1440	10	Severe Pain	19:56:00	19:56:00	20:30:00	00:34:00		0:34:00	34	0:00:00	0	34	other	Nerve block (Sciatic nerve)	intramuscular		0	adequate	Mild Pain	moderatesatisfaction	maximumsatisfaction	maximumsatisfaction	maximumsatisfaction	stronglyrecommended
male	48	jhs	christian	married	Akan	Farmer	yellow	no	wounds		other	Poly trauma	5760	5	Moderate Pain	07:55:00	09:50:00	14:00:00	04:10:00		6:05:00	365	1:55:00	115	250	diclofenic		oral		2	adequate	Mild Pain	maximumsatisfaction	maximumsatisfaction	maximumsatisfaction	maximumsatisfaction	stronglyrecommended
male	28	vocation	christian	single	Akan	Trader	orange	no	fracture		chest	Rib	180	10	Severe Pain	18:50:00	19:10:00	20:00:00	00:50:00		1:10:00	70	0:20:00	20	50	morphine		intravenous		5	adequate	Moderate Pain	maximumsatisfaction	maximumsatisfaction	maximumsatisfaction	maximumsatisfaction	stronglyrecommended
male	65	shs	christian	married	Akan	Professional	orange	no	fracture		legs		1440	7	Severe Pain	21:35:00	21:38:00	22:00:00	00:22:00		0:25:00	25	0:03:00	3	22	other	Sciatic nerve block	intramuscular		0	adequate	Mild Pain	moderatesatisfaction	moderatesatisfaction	moderatesatisfaction	moderatesatisfaction	moderat recommended
male	33	jhs	christian	married	Ewe	Others	orange	yes	abdominalpain		chest		60	10	Severe Pain	14:50:00	16:30:00	18:00:00	01:30:00		3:10:00	190	1:40:00	100	90	morphine		intravenous		7	inadequate	Severe Pain	maximumsatisfaction	maximumsatisfaction	maximumsatisfaction	moderatesatisfaction	stronglyrecommended
male	53	shs	christian	married	Northern	Professional	yellow	yes	fracture		legs		5760	7	Severe Pain	14:55:00	16:44:00	19:30:00	02:46:00		4:35:00	275	1:49:00	109	166	morphine		intravenous		2	adequate	Mild Pain	maximumsatisfaction	maximumsatisfaction	maximumsatisfaction	mildsatisfaction	stronglyrecommended
female	53	jhs	christian	married	Akan	Trader	yellow	yes	fracture		arm		600	10	Severe Pain	14:25:00	16:40:00	18:00:00	01:20:00		3:35:00	215	2:15:00	135	80	morphine		intravenous		3	adequate	Mild Pain	maximumsatisfaction	maximumsatisfaction	maximumsatisfaction	mildsatisfaction	stronglyrecommended
male	46	jhs	christian	married	Akan	Service/Sales worker	yellow	yes	fracture		arm		360	10	Severe Pain	18:55:00	19:40:00	20:00:00	00:20:00		1:05:00	65	0:45:00	45	20	morphine		intravenous		6	inadequate	Moderate Pain	maximumsatisfaction	maximumsatisfaction	maximumsatisfaction	maximumsatisfaction	stronglyrecommended
female	22	shs	christian	single	Akan	Artisan	yellow	yes	abdominalpain		abdomen		10080	5	Moderate Pain	10:22:00	10:45:00	12:30:00	01:45:00		2:08:00	128	0:23:00	23	105	morphine		intravenous		2	adequate	Mild Pain	maximumsatisfaction	maximumsatisfaction	maximumsatisfaction	maximumsatisfaction	stronglyrecommended
male	52	primary	christian	married	Akan	Professional	orange	no	fracture		chest	Ribs	4320	10	Severe Pain	10:30:00	11:45:00	14:00:00	02:15:00		3:30:00	210	1:15:00	75	135	morphine		intravenous		6	inadequate	Moderate Pain	maximumsatisfaction	maximumsatisfaction	maximumsatisfaction	maximumsatisfaction	stronglyrecommended
male	45	none	muslim	single	Northern	Service/Sales worker	yellow	yes	abdominalpain		abdomen		5760	8	Severe Pain	11:12:00	11:20:00	12:50:00	01:30:00		1:38:00	98	0:08:00	8	90	morphine		intravenous		4	adequate	Moderate Pain	maximumsatisfaction	maximumsatisfaction	maximumsatisfaction	maximumsatisfaction	stronglyrecommended
male	25	none	christian	cohabitating	Akan	Artisan	yellow	no	wounds		abdomen		180	6	Moderate Pain	06:30:00	07:40:00	11:00:00	03:20:00		4:30:00	270	1:10:00	70	200	morphine		intravenous		1	adequate	Mild Pain	maximumsatisfaction	moderatesatisfaction	maximumsatisfaction	moderatesatisfaction	stronglyrecommended
female	30	none	muslim	single	Northern	Professional	yellow	no	fracture		arm	Fingers	300	7	Severe Pain	13:25:00	15:40:00	17:30:00	01:50:00		4:05:00	245	2:15:00	135	110	morphine		intravenous		2	adequate	Mild Pain	maximumsatisfaction	maximumsatisfaction	maximumsatisfaction	maximumsatisfaction	stronglyrecommended
male	18	shs	christian	single	Akan	Student	yellow	yes	Lacerations	Deep laceration	arm		15	10	Severe Pain	12:40:00	12:55:00	13:50:00	00:55:00		1:10:00	70	0:15:00	15	55	morphine		intravenous		4	adequate	Moderate Pain	maximumsatisfaction	maximumsatisfaction	maximumsatisfaction	maximumsatisfaction	stronglyrecommended
male	53	tertiary	christian	married	Akan	Professional	yellow	no	fracture		legs		1440	7	Severe Pain	08:05:00	10:45:00	11:10:00	00:25:00		3:05:00	185	2:40:00	160	25	morphine		intravenous		3	adequate	Mild Pain	maximumsatisfaction	maximumsatisfaction	maximumsatisfaction	maximumsatisfaction	stronglyrecommended
male	21	shs	christian	single	Akan	Artisan	yellow	yes	Lacerations	Laceration	head	Scalp	60	4	Moderate Pain	13:56:00	15:41:00	19:50:00	04:09:00		5:54:00	354	1:45:00	105	249	tramadol		intramuscular		1	adequate	Mild Pain	maximumsatisfaction	maximumsatisfaction	moderatesatisfaction	nosatisfaction	moderat recommended
male	19	primary	none	single	Northern	Artisan	yellow	no	fracture		legs	Thigh	120	8	Severe Pain	14:00:00	14:25:00	15:03:00	00:38:00		1:03:00	63	0:25:00	25	38	morphine		intravenous		3	adequate	Mild Pain	maximumsatisfaction	maximumsatisfaction	maximumsatisfaction	maximumsatisfaction	stronglyrecommended
male	35	none	muslim	married	Northern	Artisan	yellow	no	fracture		arm		240	7	Severe Pain	14:37:00	16:00:00	17:00:00	01:00:00		2:23:00	143	1:23:00	83	60	morphine		intravenous		3	adequate	Mild Pain	moderatesatisfaction	maximumsatisfaction	maximumsatisfaction	moderatesatisfaction	moderat recommended
male	25	jhs	christian	single	Akan	Unemployed	yellow	no	Lacerations	Laceration	head	Scalp	1440	8	Severe Pain	14:00:00	15:08:00	19:00:00	03:52:00		5:00:00	300	1:08:00	68	232	morphine		intravenous		3	adequate	Mild Pain	moderatesatisfaction	maximumsatisfaction	maximumsatisfaction	mildsatisfaction	stronglyrecommended
male	41	tertiary	christian	married	Akan	Artisan	yellow	no	wounds		head		480	8	Severe Pain	10:50:00	11:15:00	15:00:00	03:45:00		4:10:00	250	0:25:00	25	225	paracetamol		intravenous		4	adequate	Moderate Pain	maximumsatisfaction	maximumsatisfaction	maximumsatisfaction	moderatesatisfaction	stronglyrecommended
male	47	jhs	christian	cohabitating	Akan	Artisan	yellow	yes	wounds		head	Neck, head and knee	240	10	Severe Pain	16:43:00	18:00:00	22:00:00	04:00:00		5:17:00	317	1:17:00	77	240	morphine		intravenous		5	adequate	Moderate Pain	moderatesatisfaction	moderatesatisfaction	moderatesatisfaction	moderatesatisfaction	moderat recommended
female	64	primary	christian	married	Akan	Farmer	yellow	yes	wounds		head	Scalp, knee and hand	60	7	Severe Pain	16:01:00	17:10:00	17:45:00	00:35:00		1:44:00	104	1:09:00	69	35	morphine		intravenous		5	inadequate	Moderate Pain	maximumsatisfaction	maximumsatisfaction	maximumsatisfaction	maximumsatisfaction	stronglyrecommended
female	19	shs	christian	single	Akan	Student	yellow	yes	abdominalpain		legs		480	10	Severe Pain	13:30:00	14:00:00	14:20:00	00:20:00		0:50:00	50	0:30:00	30	20	morphine		intravenous		5	adequate	Moderate Pain	maximumsatisfaction	maximumsatisfaction	maximumsatisfaction	maximumsatisfaction	stronglyrecommended
male	38	jhs	christian	married	Akan	Artisan	yellow	yes	Swelling	Inguinoscrotal swelling	other	Scrotum	2880	7	Severe Pain	12:40:00	14:15:00	14:30:00	00:15:00		1:50:00	110	1:35:00	95	15	morphine		intravenous		4	inadequate	Moderate Pain	moderatesatisfaction	moderatesatisfaction	moderatesatisfaction	moderatesatisfaction	stronglyrecommended
male	28	shs	christian	married	Akan	Service/Sales worker	yellow	no	other		other	Scrotum	4320	6	Moderate Pain	12:30:00	13:01:00	16:00:00	02:59:00		3:30:00	210	0:31:00	31	179	morphine		intravenous		3	adequate	Mild Pain	maximumsatisfaction	maximumsatisfaction	maximumsatisfaction	maximumsatisfaction	stronglyrecommended
female	25	tertiary	christian	single	Ewe	Service/Sales worker	yellow	no	wounds		arm		1440	8	Severe Pain	09:55:00	12:20:00	13:00:00	00:40:00		3:05:00	185	2:25:00	145	40	diclofenic		intravenous		4	adequate	Moderate Pain	maximumsatisfaction	maximumsatisfaction	maximumsatisfaction	maximumsatisfaction	stronglyrecommended
male	33	jhs	muslim	married	Northern	Artisan	yellow	no	fracture		arm		60	5	Moderate Pain	17:55:00	18:00:00	21:00:00	03:00:00		3:05:00	185	0:05:00	5	180	morphine		intravenous		2	adequate	Mild Pain	maximumsatisfaction	maximumsatisfaction	maximumsatisfaction	maximumsatisfaction	stronglyrecommended
male	28	none	christian	single	Akan	Unemployed	yellow	no	other	Pain	other	Scrotum	2880	7	Severe Pain	11:20:00	11:30:00	13:00:00	01:30:00		1:40:00	100	0:10:00	10	90	morphine		intravenous		3	adequate	Mild Pain	maximumsatisfaction	maximumsatisfaction	maximumsatisfaction	maximumsatisfaction	stronglyrecommended
female	48	none	christian	widow	Akan	Trader	yellow	yes	fracture		legs	Waist and thigh	1440	6	Moderate Pain	15:50:00	17:30:00	22:00:00	04:30:00		6:10:00	370	1:40:00	100	270	morphine		intravenous		3	adequate	Mild Pain	maximumsatisfaction	maximumsatisfaction	maximumsatisfaction	maximumsatisfaction	stronglyrecommended
male	37	jhs	muslim	married	Northern	Service/Sales worker	yellow	no	wounds		head	Leg, waist, forehead and finger	1440	5	Moderate Pain	22:45:00	23:20:00	00:15:00	1899-12-29 00:55:00		1:30:00	90	0:35:00	35	55	tramadol		oral		2	adequate	Mild Pain	moderatesatisfaction	maximumsatisfaction	maximumsatisfaction	moderatesatisfaction	stronglyrecommended
male	34	vocation	christian	single	Akan	Farmer	yellow	yes	abdominalpain		abdomen		300	8	Severe Pain	20:40:00	21:27:00	23:00:00	01:33:00		2:20:00	140	0:47:00	47	93	morphine		intravenous		1	adequate	Mild Pain	maximumsatisfaction	maximumsatisfaction	maximumsatisfaction	maximumsatisfaction	stronglyrecommended
male	25	jhs	muslim	single	Northern	Artisan	yellow	yes	abdominalpain		abdomen		2880	8	Severe Pain	20:40:00	21:16:00	22:00:00	00:44:00		1:20:00	80	0:36:00	36	44	morphine		intravenous		5	inadequate	Moderate Pain	moderatesatisfaction	maximumsatisfaction	maximumsatisfaction	maximumsatisfaction	stronglyrecommended
male	45	jhs	none	married	Akan	Trader	yellow	no	other		other	Scrotum	1440	5	Moderate Pain	09:20:00	10:30:00	12:00:00	01:30:00		2:40:00	160	1:10:00	70	90	morphine		intravenous		2	adequate	Mild Pain	maximumsatisfaction	maximumsatisfaction	moderatesatisfaction	moderatesatisfaction	stronglyrecommended
female	42	none	christian	married	Akan	Farmer	orange	no	fracture		arm		180	8	Severe Pain	16:28:00	16:30:00	19:30:00	03:00:00		3:02:00	182	0:02:00	2	180	other	Ketamine	intravenous		3	adequate	Mild Pain	moderatesatisfaction	maximumsatisfaction	maximumsatisfaction	maximumsatisfaction	stronglyrecommended
female	23	primary	christian	single	Northern	Artisan	orange	no	fracture	Leg	legs		300	10	Severe Pain	13:10:00	13:30:00	14:00:00	00:30:00		0:50:00	50	0:20:00	20	30	other	Ketamine	intravenous		5	adequate	Moderate Pain	maximumsatisfaction	maximumsatisfaction	maximumsatisfaction	maximumsatisfaction	stronglyrecommended
male	51	primary	muslim	married	Northern	Trader	yellow	yes	other		other	Scrotum	2880	8	Severe Pain	14:00:00	17:40:00	23:00:00	05:20:00		9:00:00	540	3:40:00	220	320	morphine		intravenous		5	inadequate	Moderate Pain	moderatesatisfaction	maximumsatisfaction	moderatesatisfaction	mildsatisfaction	moderat recommended
male	35	jhs	christian	married	Akan	Farmer	yellow	no	other		other	Scrotum	4320	8	Severe Pain	13:50:00	13:55:00	14:00:00	00:05:00		0:10:00	10	0:05:00	5	5	morphine		intravenous		5	inadequate	Moderate Pain	maximumsatisfaction	maximumsatisfaction	maximumsatisfaction	maximumsatisfaction	stronglyrecommended
male	48	tertiary	christian	married	Akan	Professional	yellow	no	abdominalpain		chest		2880	5	Moderate Pain	12:30:00	15:20:00	16:30:00	01:10:00		4:00:00	240	2:50:00	170	70	diclofenic		oral		3	inadequate	Mild Pain	maximumsatisfaction	moderatesatisfaction	moderatesatisfaction	mildsatisfaction	moderat recommended
female	28	jhs	christian	single	Akan	Artisan	yellow	yes	fracture		legs		480	7	Severe Pain	14:25:00	16:14:00	17:45:00	01:31:00		3:20:00	200	1:49:00	109	91	morphine		intravenous		5	inadequate	Moderate Pain	moderatesatisfaction	maximumsatisfaction	moderatesatisfaction	moderatesatisfaction	stronglyrecommended
male	37	jhs	christian	married	Akan	Trader	yellow	no	Lacerations	Laceration	other	Scrotum	60	5	Moderate Pain	15:50:00	15:50:00	17:15:00	01:25:00		1:25:00	85	0:00:00	0	85	other	Lidocaine	other	Infiltration	2	adequate	Mild Pain	maximumsatisfaction	maximumsatisfaction	maximumsatisfaction	maximumsatisfaction	stronglyrecommended
male	32	jhs	none	single	Akan	Professional	yellow	yes	other		other	Scrotum	10080	7	Severe Pain	14:50:00	16:00:00	20:00:00	04:00:00		5:10:00	310	1:10:00	70	240	morphine		intravenous		3	adequate	Mild Pain	maximumsatisfaction	maximumsatisfaction	maximumsatisfaction	moderatesatisfaction	stronglyrecommended
male	20	shs	christian	single	Akan	Student	orange	yes	abdominalpain		abdomen		2880	10	Severe Pain	21:30:00	21:50:00	23:00:00	01:10:00		1:30:00	90	0:20:00	20	70	morphine		intravenous		5	adequate	Moderate Pain	maximumsatisfaction	maximumsatisfaction	maximumsatisfaction	maximumsatisfaction	stronglyrecommended
male	58	jhs	christian	married	Akan	Service/Sales worker	yellow	yes	other		other	Scrotum	4320	8	Severe Pain	19:20:00	20:00:00	22:10:00	02:10:00		2:50:00	170	0:40:00	40	130	morphine		intravenous		3	adequate	Mild Pain	maximumsatisfaction	maximumsatisfaction	maximumsatisfaction	maximumsatisfaction	stronglyrecommended
male	20	vocation	christian	single	Northern	Trader	yellow	no	abdominalpain		abdomen		4320	8	Severe Pain	11:45:00	12:10:00	14:00:00	01:50:00		2:15:00	135	0:25:00	25	110	morphine		intravenous		3	adequate	Mild Pain	nosatisfaction	maximumsatisfaction	maximumsatisfaction	maximumsatisfaction	stronglyrecommended
male	42	none	christian	married	Northern	Farmer	yellow	no	abdominalpain		abdomen		2880	10	Severe Pain	12:20:00	12:45:00	15:41:00	02:56:00		3:21:00	201	0:25:00	25	176	diclofenic		intramuscular		6	inadequate	Moderate Pain	maximumsatisfaction	maximumsatisfaction	maximumsatisfaction	moderatesatisfaction	stronglyrecommended
male	41	primary	christian	married	Akan	Artisan	yellow	no	fracture		arm		1440	5	Moderate Pain	11:30:00	12:08:00	12:20:00	00:12:00		0:50:00	50	0:38:00	38	12	other	Ketamine	intravenous		2	adequate	Mild Pain	maximumsatisfaction	maximumsatisfaction	maximumsatisfaction	maximumsatisfaction	stronglyrecommended
male	42	shs	christian	single	Akan	Unemployed	yellow	no	abdominalpain		abdomen		2880	6	Moderate Pain	13:30:00	13:55:00	16:15:00	02:20:00		2:45:00	165	0:25:00	25	140	morphine		intravenous		3	adequate	Mild Pain	maximumsatisfaction	maximumsatisfaction	maximumsatisfaction	moderatesatisfaction	moderat recommended
male	47	jhs	christian	married	Akan	Trader	yellow	yes	fracture		arm		120	10	Severe Pain	00:18:00	00:35:00	01:20:00	00:45:00		1:02:00	62	0:17:00	17	45	diclofenic		intramuscular		1	adequate	Mild Pain	maximumsatisfaction	maximumsatisfaction	maximumsatisfaction	maximumsatisfaction	stronglyrecommended
male	33	tertiary	christian	single	Akan	Professional	yellow	yes	other		other	Scrotum	4320	8	Severe Pain	11:45:00	12:00:00	12:30:00	00:30:00		0:45:00	45	0:15:00	15	30	morphine		intravenous		4	adequate	Moderate Pain	maximumsatisfaction	maximumsatisfaction	maximumsatisfaction	maximumsatisfaction	stronglyrecommended
female	28	jhs	christian	married	Akan	Trader	yellow	yes	abdominalpain		abdomen		180	9	Severe Pain	06:10:00	06:15:00	10:00:00	03:45:00		3:50:00	230	0:05:00	5	225	paracetamol		oral		4	adequate	Moderate Pain	maximumsatisfaction	maximumsatisfaction	maximumsatisfaction	maximumsatisfaction	stronglyrecommended
male	28	none	christian	single	Akan	Service/Sales worker	yellow	no	wounds	Fracture and wounds	arm	Face and arm	240	7	Severe Pain	08:30:00	09:00:00	16:00:00	07:00:00		7:30:00	450	0:30:00	30	420	morphine		intravenous		3	adequate	Mild Pain	maximumsatisfaction	maximumsatisfaction	maximumsatisfaction	maximumsatisfaction	stronglyrecommended
male	27	jhs	christian	single	Akan	Service/Sales worker	yellow	yes	dislocations		legs		10	10	Severe Pain	13:15:00	13:20:00	14:00:00	00:40:00		0:45:00	45	0:05:00	5	40	other	Ketamine	intramuscular		3	adequate	Mild Pain	maximumsatisfaction	maximumsatisfaction	maximumsatisfaction	maximumsatisfaction	stronglyrecommended
female	20	shs	muslim	single	Northern	Student	yellow	yes	abdominalpain		abdomen		10080	6	Moderate Pain	08:30:00	08:30:00	11:50:00	03:20:00		3:20:00	200	0:00:00	0	200	morphine		intravenous		5	inadequate	Moderate Pain	maximumsatisfaction	maximumsatisfaction	maximumsatisfaction	maximumsatisfaction	stronglyrecommended
female	43	jhs	christian	married	Akan	Artisan	yellow	yes	abdominalpain		abdomen		1440	7	Severe Pain	18:00:00	20:30:00	21:00:00	00:30:00		3:00:00	180	2:30:00	150	30	morphine		intravenous		2	adequate	Mild Pain	maximumsatisfaction	maximumsatisfaction	maximumsatisfaction	maximumsatisfaction	stronglyrecommended
male	47	jhs	christian	single	Akan	Service/Sales worker	yellow	no	other		other	Scrotum	10080	2	Mild Pain	10:15:00	11:40:00	14:30:00	02:50:00		4:15:00	255	1:25:00	85	170	paracetamol		oral		0	adequate	Mild Pain	maximumsatisfaction	maximumsatisfaction	maximumsatisfaction	maximumsatisfaction	stronglyrecommended
male	49	jhs	christian	married	Akan	Artisan	yellow	no	other		other	Scrotum	7200	8	Severe Pain	13:22:00	17:50:00	19:00:00	01:10:00		5:38:00	338	4:28:00	268	70	morphine		intravenous		5	inadequate	Moderate Pain	moderatesatisfaction	maximumsatisfaction	maximumsatisfaction	moderatesatisfaction	stronglyrecommended
female	34	vocation	christian	married	Akan	Artisan	yellow	yes	other	Pain	head		20160	9	Severe Pain	11:50:00	16:00:00	17:56:00	01:56:00		6:06:00	366	4:10:00	250	116	morphine		intravenous		7	inadequate	Severe Pain	moderatesatisfaction	maximumsatisfaction	moderatesatisfaction	moderatesatisfaction	moderat recommended
male	28	jhs	christian	single	Akan	Trader	orange	no	Swelling	Scrotal and penile swelling	other	Scrotum and penile	4320	6	Moderate Pain	10:00:00	10:45:00	12:00:00	01:15:00		2:00:00	120	0:45:00	45	75	morphine		intravenous		3	adequate	Mild Pain	maximumsatisfaction	maximumsatisfaction	maximumsatisfaction	maximumsatisfaction	stronglyrecommended
male	32	none	traditionalist	married	Northern	Trader	yellow	yes	abdominalpain		abdomen		20160	10	Severe Pain	21:00:00	21:15:00	00:00:00	1899-12-29 02:45:00		3:00:00	180	0:15:00	15	165	morphine		intravenous		8	inadequate	Severe Pain	moderatesatisfaction	moderatesatisfaction	moderatesatisfaction	moderatesatisfaction	moderat recommended
female	61	jhs	christian	married	Akan	Trader	orange	yes	fracture		arm	Shoulder	1440	2	Mild Pain	11:50:00	12:50:00	14:00:00	01:10:00		2:10:00	130	1:00:00	60	70	morphine		intravenous		2	inadequate	Mild Pain	maximumsatisfaction	maximumsatisfaction	maximumsatisfaction	moderatesatisfaction	stronglyrecommended
male	65	jhs	christian	married	Akan	Trader	orange	yes	dislocations		arm	Shoulder	7200	5	Moderate Pain	07:50:00	12:15:00	12:30:00	00:15:00		4:40:00	280	4:25:00	265	15	morphine		intravenous		2	adequate	Mild Pain	maximumsatisfaction	maximumsatisfaction	maximumsatisfaction	maximumsatisfaction	stronglyrecommended
male	30	jhs	christian	cohabitating	Akan	Artisan	yellow	yes	fracture		legs		360	7	Severe Pain	17:00:00	19:00:00	22:00:00	03:00:00		5:00:00	300	2:00:00	120	180	morphine		intravenous		3	adequate	Mild Pain	maximumsatisfaction	maximumsatisfaction	maximumsatisfaction	moderatesatisfaction	stronglyrecommended
male	37	vocation	christian	married	Akan	Artisan	yellow	yes	other	Pain	head		240	7	Severe Pain	18:45:00	19:00:00	21:00:00	02:00:00		2:15:00	135	0:15:00	15	120	morphine		intravenous		3	adequate	Mild Pain	maximumsatisfaction	maximumsatisfaction	maximumsatisfaction	maximumsatisfaction	stronglyrecommended
male	30	jhs	christian	cohabitating	Akan	Artisan	yellow	no	fracture		arm		120	9	Severe Pain	23:00:00	23:30:00	02:00:00	1899-12-29 02:30:00		3:00:00	180	0:30:00	30	150	morphine		intravenous		5	inadequate	Moderate Pain	maximumsatisfaction	maximumsatisfaction	maximumsatisfaction	maximumsatisfaction	stronglyrecommended
male	46	shs	christian	single	Akan	Trader	orange	yes	dislocations		arm	Shoulder	120	7	Severe Pain	13:05:00	14:25:00	15:22:00	00:57:00		2:17:00	137	1:20:00	80	57	other	Ketamine	intravenous		3	adequate	Mild Pain	maximumsatisfaction	maximumsatisfaction	maximumsatisfaction	moderatesatisfaction	stronglyrecommended
male	34	jhs	christian	married	Ewe	Service/Sales worker	yellow	yes	abdominalpain		abdomen		4320	10	Severe Pain	09:20:00	10:00:00	11:00:00	01:00:00		1:40:00	100	0:40:00	40	60	morphine		intravenous		1	adequate	Mild Pain	maximumsatisfaction	maximumsatisfaction	maximumsatisfaction	moderatesatisfaction	stronglyrecommended
male	42	jhs	christian	single	Akan	Trader	orange	yes	dislocations		arm	Shoulder	60	9	Severe Pain	05:30:00	06:40:00	06:40:00	00:00:00		1:10:00	70	1:10:00	70	0	other	Morphine and lidocaine	intravenous		3	adequate	Mild Pain	mildsatisfaction	moderatesatisfaction	moderatesatisfaction	moderatesatisfaction	moderat recommended
male	36	jhs	christian	married	Akan	Trader	yellow	yes	abdominalpain	Pain	head	Abdomen and head	4320	8	Severe Pain	14:40:00	15:30:00	18:00:00	02:30:00		3:20:00	200	0:50:00	50	150	morphine		intravenous		4	adequate	Moderate Pain	maximumsatisfaction	maximumsatisfaction	maximumsatisfaction	maximumsatisfaction	stronglyrecommended
male	30	tertiary	christian	single	Akan	Professional	yellow	yes	abdominalpain		abdomen		300	4	Moderate Pain	04:20:00	05:30:00	08:00:00	02:30:00		3:40:00	220	1:10:00	70	150	morphine		intravenous		0	adequate	Mild Pain	mildsatisfaction	moderatesatisfaction	nosatisfaction	mildsatisfaction	mildrecommended
male	35	primary	christian	married	Northern	Trader	orange	no	dislocations		arm	Shoulder	120	8	Severe Pain	11:55:00	13:20:00	13:57:00	00:37:00		2:02:00	122	1:25:00	85	37	morphine		intravenous		3	adequate	Mild Pain	maximumsatisfaction	maximumsatisfaction	maximumsatisfaction	moderatesatisfaction	stronglyrecommended
male	22	shs	christian	single	Akan	Artisan	yellow	no	abdominalpain		abdomen		180	9	Severe Pain	10:40:00	11:00:00	11:35:00	00:35:00		0:55:00	55	0:20:00	20	35	other	Buscopan	intravenous		2	adequate	Mild Pain	maximumsatisfaction	maximumsatisfaction	maximumsatisfaction	maximumsatisfaction	stronglyrecommended
male	25	shs	christian	single	Akan	Professional	yellow	no	wounds		head	Face	240	3	Mild Pain	01:00:00	01:20:00	02:00:00	00:40:00		1:00:00	60	0:20:00	20	40	morphine		intravenous		0	adequate	Mild Pain	maximumsatisfaction	maximumsatisfaction	maximumsatisfaction	maximumsatisfaction	stronglyrecommended
male	47	primary	christian	married	Akan	Service/Sales worker	yellow	no	abdominalpain		abdomen		60	10	Severe Pain	23:50:00	00:10:00	00:30:00	00:20:00		0:40:00	40	0:20:00	20	20	morphine		intravenous		4	adequate	Moderate Pain	maximumsatisfaction	maximumsatisfaction	maximumsatisfaction	maximumsatisfaction	stronglyrecommended
male	34	jhs	christian	married	Akan	Service/Sales worker	orange	yes	Lacerations	Laceration	head		240	8	Severe Pain	22:38:00	01:00:00	05:00:00	04:00:00		6:22:00	382	2:22:00	142	240	morphine		intravenous		6	inadequate	Moderate Pain	moderatesatisfaction	maximumsatisfaction	maximumsatisfaction	maximumsatisfaction	stronglyrecommended
male	27	jhs	christian	cohabitating	Akan	Trader	orange	yes	wounds		arm	Shoulder	60	10	Severe Pain	10:05:00	10:25:00	11:05:00	00:40:00		1:00:00	60	0:20:00	20	40	diclofenic		intramuscular		4	adequate	Moderate Pain	maximumsatisfaction	maximumsatisfaction	maximumsatisfaction	maximumsatisfaction	stronglyrecommended
male	18	jhs	muslim	single	Northern	Unemployed	yellow	yes	abdominalpain		abdomen		1440	7	Severe Pain	12:08:00	13:00:00	19:00:00	06:00:00		6:52:00	412	0:52:00	52	360	morphine		intravenous		4	inadequate	Moderate Pain	moderatesatisfaction	maximumsatisfaction	maximumsatisfaction	moderatesatisfaction	moderat recommended
female	59	primary	muslim	married	Northern	Trader	orange	yes	fracture	Painful deformed left leg	legs		1440	10	Severe Pain	08:40:00	09:00:00	10:00:00	01:00:00		1:20:00	80	0:20:00	20	60	morphine		intravenous		6	inadequate	Moderate Pain	maximumsatisfaction	maximumsatisfaction	maximumsatisfaction	maximumsatisfaction	stronglyrecommended
male	57	jhs	christian	married	Akan	Trader	yellow	no	fracture		legs	Neck, legs and waist	5760	8	Severe Pain	10:45:00	11:40:00	14:13:00	02:33:00		3:28:00	208	0:55:00	55	153	morphine		intravenous		4	adequate	Moderate Pain	moderatesatisfaction	moderatesatisfaction	maximumsatisfaction	moderatesatisfaction	stronglyrecommended
male	43	jhs	christian	married	Akan	Trader	yellow	no	fracture		legs		5760	10	Severe Pain	09:53:00	10:40:00	12:00:00	01:20:00		2:07:00	127	0:47:00	47	80	morphine		intravenous		6	inadequate	Moderate Pain	moderatesatisfaction	maximumsatisfaction	maximumsatisfaction	moderatesatisfaction	moderat recommended
female	30	jhs	christian	married	Akan	Artisan	yellow	no	abdominalpain		abdomen		7200	8	Severe Pain	19:20:00	20:50:00	22:00:00	01:10:00		2:40:00	160	1:30:00	90	70	paracetamol		intravenous		5	inadequate	Moderate Pain	moderatesatisfaction	maximumsatisfaction	maximumsatisfaction	moderatesatisfaction	moderat recommended
female	49	jhs	christian	married	Akan	Trader	yellow	yes	other	Pain	Chest	Chest	2880	6	Moderate Pain	07:25:00	07:50:00	09:00:00	01:10:00		1:35:00	95	0:25:00	25	70	morphine		intravenous		2	adequate	Mild Pain	maximumsatisfaction	maximumsatisfaction	maximumsatisfaction	maximumsatisfaction	stronglyrecommended
male	47	jhs	muslim	married	Northern	Artisan	yellow	no	other	Pain	arm		240	7	Severe Pain	18:20:00	18:50:00	22:00:00	03:10:00		3:40:00	220	0:30:00	30	190	morphine		intravenous		3	adequate	Mild Pain	maximumsatisfaction	maximumsatisfaction	maximumsatisfaction	maximumsatisfaction	stronglyrecommended
male	20	shs	christian	single	Akan	Service/Sales worker	yellow	no	Lacerations	Lacerations	head	Face	240	10	Severe Pain	08:20:00	10:55:00	11:30:00	00:35:00		3:10:00	190	2:35:00	155	35	other	Lidocaine	other	Infiltration	5	adequate	Moderate Pain	maximumsatisfaction	maximumsatisfaction	maximumsatisfaction	maximumsatisfaction	stronglyrecommended
male	38	jhs	christian	single	Akan	Artisan	yellow	yes	fracture		legs	Jaw, waist and leg	5760	8	Severe Pain	23:10:00	00:10:00	04:00:00	03:50:00		4:50:00	290	1:00:00	60	230	morphine		intravenous		3	adequate	Mild Pain	maximumsatisfaction	maximumsatisfaction	maximumsatisfaction	maximumsatisfaction	stronglyrecommended
male	47	jhs	christian	married	Akan	Farmer	yellow	yes	abdominalpain		abdomen		10080	8	Severe Pain	20:50:00	23:30:00	02:00:00	1899-12-29 02:30:00		5:10:00	310	2:40:00	160	150	morphine		intravenous		3	adequate	Mild Pain	maximumsatisfaction	maximumsatisfaction	maximumsatisfaction	maximumsatisfaction	stronglyrecommended
male	28	tertiary	christian	single	Akan	Student	orange	yes	dislocations		arm	Shoulder	720	9	Severe Pain	08:35:00	10:10:00	10:35:00	00:25:00		2:00:00	120	1:35:00	95	25	morphine		intravenous		3	adequate	Mild Pain	maximumsatisfaction	maximumsatisfaction	maximumsatisfaction	moderatesatisfaction	stronglyrecommended
male	35	shs	christian	single	Akan	Trader	yellow	no	abdominalpain		abdomen		2880	10	Severe Pain	19:26:00	20:50:00	22:00:00	01:10:00		2:34:00	154	1:24:00	84	70	morphine		intravenous		5	adequate	Moderate Pain	moderatesatisfaction	moderatesatisfaction	moderatesatisfaction	moderatesatisfaction	moderat recommended
male	60	jhs	christian	single	Akan	Artisan	yellow	no	other	Pain	legs		2880	6	Moderate Pain	16:10:00	17:00:00	17:35:00	00:35:00		1:25:00	85	0:50:00	50	35	morphine		intravenous		4	inadequate	Moderate Pain	maximumsatisfaction	maximumsatisfaction	maximumsatisfaction	maximumsatisfaction	stronglyrecommended
female	30	primary	christian	single	Akan	Trader	orange	yes	fracture		arm	Shoulder	120	10	Severe Pain	10:50:00	11:40:00	11:45:00	00:05:00		0:55:00	55	0:50:00	50	5	other	Morphine and ketamine	intravenous		5	adequate	Moderate Pain	maximumsatisfaction	maximumsatisfaction	maximumsatisfaction	maximumsatisfaction	stronglyrecommended
male	31	jhs	christian	single	Akan	Artisan	yellow	yes	abdominalpain		abdomen		2880	9	Severe Pain	18:25:00	20:30:00	22:00:00	01:30:00		3:35:00	215	2:05:00	125	90	morphine		intravenous		4	adequate	Moderate Pain	maximumsatisfaction	maximumsatisfaction	maximumsatisfaction	maximumsatisfaction	stronglyrecommended
male	32	jhs	christian	single	Akan	Service/Sales worker	orange	no	Lacerations	Fractures and lacerations	legs		540	10	Severe Pain	09:00:00	09:15:00	10:20:00	01:05:00		1:20:00	80	0:15:00	15	65	morphine		intravenous		7	inadequate	Severe Pain	moderatesatisfaction	maximumsatisfaction	maximumsatisfaction	moderatesatisfaction	stronglyrecommended
male	35	primary	christian	single	Akan	Trader	orange	no	fracture		legs		240	10	Severe Pain	23:10:00	23:50:00	01:20:00	1899-12-29 01:30:00		2:10:00	130	0:40:00	40	90	other	Ketamine	intravenous		6	inadequate	Moderate Pain	moderatesatisfaction	maximumsatisfaction	maximumsatisfaction	maximumsatisfaction	stronglyrecommended
male	21	shs	christian	single	Akan	Artisan	yellow	no	fracture		arm	Shoulder	40	9	Severe Pain	14:00:00	14:15:00	17:15:00	03:00:00		3:15:00	195	0:15:00	15	180	morphine		intravenous		3	adequate	Mild Pain	maximumsatisfaction	maximumsatisfaction	maximumsatisfaction	maximumsatisfaction	stronglyrecommended
male	38	jhs	christian	cohabitating	Akan	Artisan	orange	no	dislocations		arm	Shoulder	60	8	Severe Pain	10:05:00	11:30:00	13:00:00	01:30:00		2:55:00	175	1:25:00	85	90	morphine		intravenous		3	adequate	Mild Pain	maximumsatisfaction	maximumsatisfaction	maximumsatisfaction	maximumsatisfaction	stronglyrecommended
male	60	tertiary	muslim	married	Northern	Retired/Pensioner	yellow	no	abdominalpain		abdomen		2880	8	Severe Pain	09:50:00	10:00:00	14:00:00	04:00:00		4:10:00	250	0:10:00	10	240	morphine		intravenous		4	adequate	Moderate Pain	maximumsatisfaction	maximumsatisfaction	maximumsatisfaction	mildsatisfaction	stronglyrecommended
male	42	primary	muslim	married	Northern	Farmer	yellow	no	other	Severe headache	head		2880	8	Severe Pain	10:40:00	11:30:00	14:00:00	02:30:00		3:20:00	200	0:50:00	50	150	morphine		other	Infiltration	3	adequate	Mild Pain	moderatesatisfaction	maximumsatisfaction	maximumsatisfaction	mildsatisfaction	stronglyrecommended
female	62	shs	christian	married	Akan	Trader	orange	yes	dislocations		arm	Shoulder	1440	10	Severe Pain	09:50:00	11:40:00	12:11:00	00:31:00		2:21:00	141	1:50:00	110	31	morphine		intravenous		8	inadequate	Severe Pain	maximumsatisfaction	maximumsatisfaction	maximumsatisfaction	maximumsatisfaction	stronglyrecommended
male	24	tertiary	christian	single	Akan	Student	orange	yes	abdominalpain	Pain	abdomen	Growth on the abdomen	259200	5	Moderate Pain	21:45:00	22:00:00	23:40:00	01:40:00		1:55:00	115	0:15:00	15	100	morphine		intravenous		2	adequate	Mild Pain	maximumsatisfaction	maximumsatisfaction	maximumsatisfaction	maximumsatisfaction	stronglyrecommended
male	48	jhs	christian	married	Akan	Trader	yellow	no	Swelling	Swelling	head	Face	10080	4	Moderate Pain	20:15:00	22:00:00	00:00:00	1899-12-29 02:00:00		3:45:00	225	1:45:00	105	120	morphine		intravenous		1	adequate	Mild Pain	maximumsatisfaction	maximumsatisfaction	maximumsatisfaction	maximumsatisfaction	stronglyrecommended
male	25	shs	christian	single	Akan	Unemployed	yellow	yes	abdominalpain		abdomen		86400	7	Severe Pain	23:20:00	23:30:00	00:00:00	1899-12-29 00:30:00		0:40:00	40	0:10:00	10	30	morphine		intravenous		1	adequate	Mild Pain	maximumsatisfaction	maximumsatisfaction	maximumsatisfaction	maximumsatisfaction	stronglyrecommended
female	46	jhs	christian	married	Akan	Unemployed	yellow	yes	abdominalpain		legs		129600	6	Moderate Pain	20:05:00	22:00:00	01:00:00	1899-12-29 03:00:00		4:55:00	295	1:55:00	115	180	morphine		intravenous		3	adequate	Mild Pain	moderatesatisfaction	moderatesatisfaction	moderatesatisfaction	moderatesatisfaction	moderat recommended
male	35	jhs	muslim	married	Northern	Artisan	yellow	no	fracture		legs		7200	5	Moderate Pain	14:35:00	18:00:00	20:00:00	02:00:00		5:25:00	325	3:25:00	205	120	morphine		intravenous		1	adequate	Mild Pain	maximumsatisfaction	maximumsatisfaction	maximumsatisfaction	maximumsatisfaction	stronglyrecommended
male	27	tertiary	christian	single	Akan	Professional	orange	yes	dislocations		arm	Shoulder	1440	7	Severe Pain	12:25:00	14:30:00	15:00:00	00:30:00		2:35:00	155	2:05:00	125	30	morphine		intravenous		3	adequate	Mild Pain	maximumsatisfaction	maximumsatisfaction	maximumsatisfaction	maximumsatisfaction	stronglyrecommended
male	19	primary	none	single	Ewe	Artisan	yellow	no	fracture		legs		60	7	Severe Pain	04:50:00	07:00:00	11:00:00	04:00:00		6:10:00	370	2:10:00	130	240	morphine		intravenous		3	adequate	Mild Pain	maximumsatisfaction	maximumsatisfaction	maximumsatisfaction	maximumsatisfaction	stronglyrecommended
male	27	jhs	christian	single	Akan	Trader	yellow	yes	other	Pain	arm	Shoulder	1440	6	Moderate Pain	10:20:00	11:30:00	13:30:00	02:00:00		3:10:00	190	1:10:00	70	120	morphine		intravenous		3	adequate	Mild Pain	maximumsatisfaction	maximumsatisfaction	maximumsatisfaction	maximumsatisfaction	stronglyrecommended
male	49	primary	muslim	married	Northern	Service/Sales worker	yellow	no	dislocations		arm	Shoulder	1440	7	Severe Pain	19:56:00	21:30:00	22:30:00	01:00:00		2:34:00	154	1:34:00	94	60	morphine		intravenous		4	inadequate	Moderate Pain	moderatesatisfaction	maximumsatisfaction	maximumsatisfaction	moderatesatisfaction	stronglyrecommended
male	33	primary	muslim	married	Northern	Service/Sales worker	yellow	no	fracture		legs		120	8	Severe Pain	17:10:00	19:00:00	19:30:00	00:30:00		2:20:00	140	1:50:00	110	30	morphine		other	Injection	4	adequate	Moderate Pain	maximumsatisfaction	maximumsatisfaction	maximumsatisfaction	moderatesatisfaction	stronglyrecommended
male	52	jhs	christian	married	Ewe	Trader	yellow	no	fracture		legs		720	9	Severe Pain	11:12:00	12:05:00	14:02:00	01:57:00		2:50:00	170	0:53:00	53	117	morphine		intravenous		6	inadequate	Moderate Pain	moderatesatisfaction	maximumsatisfaction	maximumsatisfaction	moderatesatisfaction	stronglyrecommended
male	40	jhs	muslim	married	Northern	Trader	yellow	no	fracture		legs		2880	7	Severe Pain	17:25:00	18:30:00	19:30:00	01:00:00		2:05:00	125	1:05:00	65	60	morphine		intravenous		5	inadequate	Moderate Pain	maximumsatisfaction	maximumsatisfaction	maximumsatisfaction	moderatesatisfaction	stronglyrecommended
male	31	tertiary	christian	married	Akan	Professional	orange	yes	dislocations		arm	Shoulder	180	9	Severe Pain	01:32:00	01:35:00	02:00:00	00:25:00		0:28:00	28	0:03:00	3	25	morphine		intravenous		0	adequate	Mild Pain	maximumsatisfaction	maximumsatisfaction	maximumsatisfaction	maximumsatisfaction	stronglyrecommended
female	51	primary	christian	married	Akan	Unemployed	yellow	no	abdominalpain		abdomen		5760	8	Severe Pain	15:25:00	16:15:00	18:00:00	01:45:00		2:35:00	155	0:50:00	50	105	morphine		intravenous		5	inadequate	Moderate Pain	maximumsatisfaction	maximumsatisfaction	maximumsatisfaction	moderatesatisfaction	stronglyrecommended
male	34	primary	christian	married	Akan	Artisan	yellow	no	fracture		legs		1440	10	Severe Pain	12:40:00	13:30:00	15:29:00	01:59:00		2:49:00	169	0:50:00	50	119	morphine		intravenous		6	inadequate	Moderate Pain	maximumsatisfaction	maximumsatisfaction	maximumsatisfaction	moderatesatisfaction	stronglyrecommended
male	40	primary	christian	married	Akan	Artisan	yellow	no	fracture	Painful left leg	head		1440	7	Severe Pain	09:50:00	13:30:00	14:15:00	00:45:00		4:25:00	265	3:40:00	220	45	morphine		intravenous		4	inadequate	Moderate Pain	maximumsatisfaction	maximumsatisfaction	maximumsatisfaction	moderatesatisfaction	stronglyrecommended
male	27	vocation	christian	married	Akan	Artisan	yellow	no	other	Pain	arm	Shoulder and neck	60	8	Severe Pain	23:30:00	23:35:00	00:00:00	1899-12-29 00:25:00		0:30:00	30	0:05:00	5	25	morphine		intravenous		6	inadequate	Moderate Pain	maximumsatisfaction	maximumsatisfaction	maximumsatisfaction	maximumsatisfaction	stronglyrecommended
male	54	jhs	christian	married	Akan	Service/Sales worker	yellow	yes	Lacerations	Deep laceration	other	Sole	120	8	Severe Pain	11:08:00	13:00:00	15:03:00	02:03:00		3:55:00	235	1:52:00	112	123	morphine		intravenous		5	inadequate	Moderate Pain	maximumsatisfaction	maximumsatisfaction	maximumsatisfaction	maximumsatisfaction	stronglyrecommended
female	40	jhs	christian	married	Akan	Trader	yellow	yes	abdominalpain		abdomen		1440	8	Severe Pain	15:00:00	16:00:00	19:00:00	03:00:00		4:00:00	240	1:00:00	60	180	morphine		intravenous		5	inadequate	Moderate Pain	moderatesatisfaction	maximumsatisfaction	maximumsatisfaction	moderatesatisfaction	stronglyrecommended
male	20	shs	muslim	single	Northern	Student	yellow	yes	other		other	Testis	5760	7	Severe Pain	09:19:00	11:15:00	14:00:00	02:45:00		4:41:00	281	1:56:00	116	165	diclofenic		intramuscular		4	inadequate	Moderate Pain	maximumsatisfaction	maximumsatisfaction	maximumsatisfaction	maximumsatisfaction	stronglyrecommended
male	29	jhs	christian	married	Akan	Service/Sales worker	yellow	no	abdominalpain		abdomen		2880	8	Severe Pain	02:40:00	03:20:00	04:00:00	00:40:00		1:20:00	80	0:40:00	40	40	morphine		intravenous		4	adequate	Moderate Pain	maximumsatisfaction	maximumsatisfaction	maximumsatisfaction	maximumsatisfaction	stronglyrecommended
female	64	primary	christian	married	Akan	Trader	yellow	yes	fracture		head	Neck, head	10080	8	Severe Pain	21:15:00	22:30:00	02:00:00	1899-12-29 03:30:00		4:45:00	285	1:15:00	75	210	morphine		intravenous		5	inadequate	Moderate Pain	maximumsatisfaction	maximumsatisfaction	maximumsatisfaction	mildsatisfaction	moderat recommended
male	18	shs	christian	single	Akan	Student	yellow	no	other		other	Testis	4320	5	Moderate Pain	17:20:00	18:10:00	20:00:00	01:50:00		2:40:00	160	0:50:00	50	110	paracetamol		oral		2	adequate	Mild Pain	maximumsatisfaction	maximumsatisfaction	maximumsatisfaction	maximumsatisfaction	stronglyrecommended
male	40	jhs	christian	married	Akan	Trader	yellow	no	fracture		legs		1440	9	Severe Pain	23:00:00	01:30:00	03:00:00	01:30:00		4:00:00	240	2:30:00	150	90	morphine		intravenous		5	inadequate	Moderate Pain	maximumsatisfaction	maximumsatisfaction	maximumsatisfaction	maximumsatisfaction	stronglyrecommended
male	34	jhs	christian	married	Akan	Trader	orange	yes	abdominalpain		chest		1440	10	Severe Pain	14:35:00	14:40:00	20:00:00	05:20:00		5:25:00	325	0:05:00	5	320	morphine		intravenous		6	inadequate	Moderate Pain	maximumsatisfaction	maximumsatisfaction	maximumsatisfaction	moderatesatisfaction	stronglyrecommended
male	35	none	muslim	married	Northern	Trader	orange	no	abdominalpain		chest		30	10	Severe Pain	23:05:00	23:20:00	03:00:00	1899-12-29 03:40:00		3:55:00	235	0:15:00	15	220	morphine		intravenous		6	inadequate	Moderate Pain	maximumsatisfaction	maximumsatisfaction	maximumsatisfaction	maximumsatisfaction	stronglyrecommended
male	40	jhs	christian	single	Akan	Service/Sales worker	orange	yes	fracture	Pain in left thigh	legs	Left thigh	4320	7	Severe Pain	11:30:00	14:10:00	16:00:00	01:50:00		4:30:00	270	2:40:00	160	110	paracetamol		intravenous		5	inadequate	Moderate Pain	maximumsatisfaction	maximumsatisfaction	maximumsatisfaction	moderatesatisfaction	stronglyrecommended
male	19	jhs	christian	single	Akan	Artisan	yellow	no	fracture		arm	Thumb	420	8	Severe Pain	15:50:00	16:00:00	17:40:00	01:40:00		1:50:00	110	0:10:00	10	100	morphine		intravenous		3	adequate	Mild Pain	maximumsatisfaction	maximumsatisfaction	maximumsatisfaction	maximumsatisfaction	stronglyrecommended
male	50	vocation	christian	married	Akan	Trader	yellow	no	abdominalpain		abdomen		172800	9	Severe Pain	09:35:00	11:00:00	13:49:00	02:49:00		4:14:00	254	1:25:00	85	169	morphine		intravenous		5	inadequate	Moderate Pain	maximumsatisfaction	maximumsatisfaction	maximumsatisfaction	moderatesatisfaction	stronglyrecommended
female	27	shs	christian	single	Akan	Trader	yellow	no	abdominalpain		abdomen		4320	7	Severe Pain	09:40:00	11:15:00	14:30:00	03:15:00		4:50:00	290	1:35:00	95	195	morphine		intravenous		3	adequate	Mild Pain	maximumsatisfaction	moderatesatisfaction	maximumsatisfaction	moderatesatisfaction	stronglyrecommended
female	30	none	christian	married	Northern	Trader	yellow	no	fracture		legs	Toe	240	5	Moderate Pain	13:00:00	13:45:00	14:40:00	00:55:00		1:40:00	100	0:45:00	45	55	morphine		intravenous		2	adequate	Mild Pain	maximumsatisfaction	maximumsatisfaction	moderatesatisfaction	maximumsatisfaction	stronglyrecommended
female	43	jhs	christian	married	Akan	Trader	yellow	yes	Lacerations	Lacerations	legs	Toe	180	6	Moderate Pain	07:50:00	11:00:00	13:15:00	02:15:00		5:25:00	325	3:10:00	190	135	paracetamol		oral		2	adequate	Mild Pain	maximumsatisfaction	moderatesatisfaction	maximumsatisfaction	moderatesatisfaction	stronglyrecommended
female	44	tertiary	christian	married	Akan	Professional	yellow	yes	abdominalpain		abdomen		7200	10	Severe Pain	05:40:00	07:00:00	07:50:00	00:50:00		2:10:00	130	1:20:00	80	50	morphine		intravenous		8	inadequate	Severe Pain	maximumsatisfaction	maximumsatisfaction	maximumsatisfaction	maximumsatisfaction	stronglyrecommended
male	62	tertiary	christian	married	Akan	Unemployed	yellow	yes	fracture		arm	Thigh and arm	60	10	Severe Pain	10:42:00	11:30:00	14:30:00	03:00:00		3:48:00	228	0:48:00	48	180	morphine		intravenous		5	adequate	Moderate Pain	maximumsatisfaction	maximumsatisfaction	maximumsatisfaction	maximumsatisfaction	stronglyrecommended
female	38	jhs	christian	single	Akan	Trader	yellow	yes	abdominalpain		abdomen		30240	8	Severe Pain	12:30:00	13:40:00	17:30:00	03:50:00		5:00:00	300	1:10:00	70	230	morphine		intravenous		6	inadequate	Moderate Pain	moderatesatisfaction	moderatesatisfaction	moderatesatisfaction	moderatesatisfaction	stronglyrecommended
male	45	jhs	christian	married	Ewe	Farmer	yellow	no	abdominalpain		abdomen		7200	6	Moderate Pain	19:00:00	19:20:00	20:00:00	00:40:00		1:00:00	60	0:20:00	20	40	diclofenic		intramuscular		2	adequate	Mild Pain	moderatesatisfaction	maximumsatisfaction	maximumsatisfaction	maximumsatisfaction	stronglyrecommended
male	24	jhs	christian	single	Akan	Farmer	orange	no	fracture		legs		5760	10	Severe Pain	21:35:00	00:50:00	01:00:00	00:10:00		3:25:00	205	3:15:00	195	10	morphine		intravenous		7	inadequate	Severe Pain	maximumsatisfaction	maximumsatisfaction	maximumsatisfaction	maximumsatisfaction	stronglyrecommended
male	18	jhs	christian	single	Akan	Artisan	orange	no	other	Waist and chest pains	back		20	10	Severe Pain	08:45:00	09:10:00	09:20:00	00:10:00		0:35:00	35	0:25:00	25	10	morphine		intravenous		5	adequate	Moderate Pain	nosatisfaction	moderatesatisfaction	mildsatisfaction	mildsatisfaction	moderat recommended
male	33	primary	christian	married	Akan	Trader	yellow	no	Lacerations	Laceration	legs		240	8	Severe Pain	23:15:00	00:15:00	06:00:00	05:45:00		6:45:00	405	1:00:00	60	345	morphine		intravenous		5	inadequate	Moderate Pain	maximumsatisfaction	maximumsatisfaction	maximumsatisfaction	maximumsatisfaction	stronglyrecommended
male	24	primary	muslim	single	Northern	Farmer	yellow	no	Lacerations	Laceration	arm		300	9	Severe Pain	12:40:00	16:00:00	18:00:00	02:00:00		5:20:00	320	3:20:00	200	120	diclofenic		intramuscular		4	adequate	Moderate Pain	maximumsatisfaction	maximumsatisfaction	maximumsatisfaction	maximumsatisfaction	stronglyrecommended
female	38	primary	christian	married	Akan	Trader	yellow	no	other	Waist pain	back		120	6	Moderate Pain	16:00:00	16:45:00	16:59:00	00:14:00		0:59:00	59	0:45:00	45	14	diclofenic		intravenous		4	inadequate	Moderate Pain	moderatesatisfaction	maximumsatisfaction	maximumsatisfaction	moderatesatisfaction	stronglyrecommended
male	31	jhs	christian	single	Akan	Artisan	yellow	no	fracture		legs		240	8	Severe Pain	10:45:00	11:00:00	12:00:00	01:00:00		1:15:00	75	0:15:00	15	60	morphine		intravenous		3	adequate	Mild Pain	maximumsatisfaction	maximumsatisfaction	maximumsatisfaction	maximumsatisfaction	stronglyrecommended
male	34	shs	muslim	married	Northern	Artisan	yellow	no	fracture		arm	Finger	180	10	Severe Pain	20:10:00	20:30:00	22:00:00	01:30:00		1:50:00	110	0:20:00	20	90	morphine		intravenous		6	inadequate	Moderate Pain	maximumsatisfaction	maximumsatisfaction	maximumsatisfaction	maximumsatisfaction	stronglyrecommended
male	40	primary	christian	married	Akan	Service/Sales worker	yellow	no	other	Painful waist	back		300	9	Severe Pain	19:50:00	20:45:00	22:00:00	01:15:00		2:10:00	130	0:55:00	55	75	morphine		intravenous		5	inadequate	Moderate Pain	maximumsatisfaction	maximumsatisfaction	maximumsatisfaction	moderatesatisfaction	stronglyrecommended
male	50	jhs	muslim	married	Northern	Trader	yellow	no	other	Pain	head		10080	7	Severe Pain	08:05:00	11:00:00	13:30:00	02:30:00		5:25:00	325	2:55:00	175	150	diclofenic		oral		0	adequate	Mild Pain	maximumsatisfaction	maximumsatisfaction	maximumsatisfaction	maximumsatisfaction	stronglyrecommended
male	43	jhs	christian	married	Akan	Service/Sales worker	yellow	yes	other	Pain	head		1440	4	Moderate Pain	17:22:00	19:00:00	22:00:00	03:00:00		4:38:00	278	1:38:00	98	180	morphine		intravenous		1	adequate	Mild Pain	maximumsatisfaction	maximumsatisfaction	maximumsatisfaction	moderatesatisfaction	stronglyrecommended
male	37	shs	christian	single	Akan	Unemployed	yellow	no	abdominalpain	Pain	head	Abdomen and head	2880	6	Moderate Pain	12:13:00	14:20:00	15:50:00	01:30:00		3:37:00	217	2:07:00	127	90	diclofenic		intramuscular		0	adequate	Mild Pain	maximumsatisfaction	maximumsatisfaction	maximumsatisfaction	maximumsatisfaction	stronglyrecommended
female	29	tertiary	christian	single	Akan	Professional	orange	yes	abdominalpain		abdomen		5760	6	Moderate Pain	15:05:00	15:54:00	22:00:00	06:06:00		6:55:00	415	0:49:00	49	366	morphine		intravenous		2	adequate	Mild Pain	maximumsatisfaction	maximumsatisfaction	maximumsatisfaction	maximumsatisfaction	stronglyrecommended
female	40	jhs	christian	married	Akan	Trader	yellow	yes	Swelling	Swelling	arm		5760	8	Severe Pain	15:35:00	17:00:00	18:00:00	01:00:00		2:25:00	145	1:25:00	85	60	morphine		intravenous		5	inadequate	Moderate Pain	moderatesatisfaction	maximumsatisfaction	maximumsatisfaction	maximumsatisfaction	stronglyrecommended
female	31	jhs	christian	single	Akan	Trader	yellow	no	abdominalpain		abdomen		5760	5	Moderate Pain	02:15:00	03:13:00	04:00:00	00:47:00		1:45:00	105	0:58:00	58	47	morphine		intravenous		3	inadequate	Mild Pain	moderatesatisfaction	maximumsatisfaction	maximumsatisfaction	maximumsatisfaction	stronglyrecommended
male	19	shs	christian	single	Akan	Artisan	yellow	no	Swelling	Swelling	legs	Thigh	10080	10	Severe Pain	13:20:00	13:45:00	14:30:00	00:45:00		1:10:00	70	0:25:00	25	45	morphine		intravenous		3	adequate	Mild Pain	maximumsatisfaction	maximumsatisfaction	maximumsatisfaction	maximumsatisfaction	stronglyrecommended
male	36	tertiary	christian	married	Akan	Professional	yellow	no	abdominalpain		abdomen		2880	3	Mild Pain	11:32:00	12:45:00	16:30:00	03:45:00		4:58:00	298	1:13:00	73	225	diclofenic		intramuscular		0	adequate	Mild Pain	maximumsatisfaction	maximumsatisfaction	maximumsatisfaction	maximumsatisfaction	stronglyrecommended
male	61	primary	christian	married	Akan	Farmer	yellow	no	abdominalpain		abdomen		20160	8	Severe Pain	13:30:00	15:30:00	17:10:00	01:40:00		3:40:00	220	2:00:00	120	100	morphine		intravenous		4	adequate	Moderate Pain	maximumsatisfaction	maximumsatisfaction	maximumsatisfaction	maximumsatisfaction	stronglyrecommended
female	24	shs	christian	single	Akan	Service/Sales worker	yellow	yes	abdominalpain		back		120	5	Moderate Pain	21:45:00	22:15:00	22:30:00	00:15:00		0:45:00	45	0:30:00	30	15	morphine		intravenous		1	adequate	Mild Pain	maximumsatisfaction	maximumsatisfaction	maximumsatisfaction	maximumsatisfaction	stronglyrecommended
female	45	primary	christian	widow	Northern	Farmer	yellow	no	Lacerations	Lacerations	head		4320	6	Moderate Pain	18:15:00	18:30:00	22:00:00	03:30:00		3:45:00	225	0:15:00	15	210	morphine		intravenous		2	adequate	Mild Pain	maximumsatisfaction	maximumsatisfaction	maximumsatisfaction	maximumsatisfaction	stronglyrecommended
female	21	jhs	christian	cohabitating	Akan	Unemployed	yellow	yes	abdominalpain		back	Waist, back and neck	4320	7	Severe Pain	18:45:00	23:00:00	00:00:00	1899-12-29 01:00:00		5:15:00	315	4:15:00	255	60	morphine		intravenous		4	inadequate	Moderate Pain	maximumsatisfaction	maximumsatisfaction	maximumsatisfaction	maximumsatisfaction	stronglyrecommended
female	47	jhs	christian	single	Akan	Artisan	yellow	no	other	Pain	head		300	8	Severe Pain	19:25:00	23:10:00	00:00:00	1899-12-29 00:50:00		4:35:00	275	3:45:00	225	50	other	Panadol	oral		5	inadequate	Moderate Pain	moderatesatisfaction	maximumsatisfaction	maximumsatisfaction	moderatesatisfaction	stronglyrecommended
male	30	tertiary	christian	single	Akan	Professional	yellow	yes	abdominalpain	Pain	back		1440	5	Moderate Pain	12:36:00	14:00:00	18:00:00	04:00:00		5:24:00	324	1:24:00	84	240	diclofenic		oral		2	adequate	Mild Pain	maximumsatisfaction	maximumsatisfaction	maximumsatisfaction	maximumsatisfaction	stronglyrecommended
male	52	jhs	christian	married	Akan	Artisan	yellow	no	abdominalpain		abdomen		4320	10	Severe Pain	14:00:00	14:10:00	16:00:00	01:50:00		2:00:00	120	0:10:00	10	110	morphine		intravenous		0	adequate	Mild Pain	maximumsatisfaction	maximumsatisfaction	maximumsatisfaction	maximumsatisfaction	stronglyrecommended
male	49	primary	christian	married	Northern	Farmer	yellow	no	abdominalpain	Pain	head	Leg, waist and forehead	300	10	Severe Pain	13:55:00	14:05:00	18:00:00	03:55:00		4:05:00	245	0:10:00	10	235	morphine		intravenous		5	adequate	Moderate Pain	maximumsatisfaction	maximumsatisfaction	maximumsatisfaction	maximumsatisfaction	stronglyrecommended
male	28	tertiary	christian	single	Akan	Trader	yellow	no	Lacerations	Laceration	arm		1200	10	Severe Pain	12:34:00	17:00:00	18:00:00	01:00:00		5:26:00	326	4:26:00	266	60	other	Xylocaine	other	Subcutaneous	2	adequate	Mild Pain	maximumsatisfaction	maximumsatisfaction	maximumsatisfaction	moderatesatisfaction	stronglyrecommended
male	41	jhs	christian	married	Akan	Farmer	yellow	no	abdominalpain		abdomen		60	10	Severe Pain	08:15:00	08:20:00	08:40:00	00:20:00		0:25:00	25	0:05:00	5	20	morphine		intravenous		3	adequate	Mild Pain	maximumsatisfaction	maximumsatisfaction	maximumsatisfaction	maximumsatisfaction	stronglyrecommended
female	65	jhs	christian	married	Akan	Unemployed	yellow	no	fracture		legs		1440	4	Moderate Pain	10:23:00	11:30:00	13:50:00	02:20:00		3:27:00	207	1:07:00	67	140	paracetamol		oral		1	adequate	Mild Pain	maximumsatisfaction	maximumsatisfaction	maximumsatisfaction	maximumsatisfaction	stronglyrecommended
male	21	tertiary	christian	single	Akan	Student	yellow	yes	abdominalpain		abdomen		1200	9	Severe Pain	22:47:00	23:00:00	01:20:00	1899-12-29 02:20:00		2:33:00	153	0:13:00	13	140	morphine		intravenous		4	adequate	Moderate Pain	maximumsatisfaction	maximumsatisfaction	maximumsatisfaction	maximumsatisfaction	stronglyrecommended
female	39	jhs	christian	married	Akan	Unemployed	yellow	yes	abdominalpain	Pain	head	Neck and head	7200	6	Moderate Pain	11:45:00	14:50:00	18:00:00	03:10:00		6:15:00	375	3:05:00	185	190	paracetamol		oral		2	adequate	Mild Pain	maximumsatisfaction	maximumsatisfaction	maximumsatisfaction	maximumsatisfaction	stronglyrecommended
male	55	jhs	christian	married	Akan	Service/Sales worker	yellow	yes	fracture		legs		720	7	Severe Pain	00:40:00	01:30:00	03:30:00	02:00:00		2:50:00	170	0:50:00	50	120	morphine		intravenous		3	adequate	Mild Pain	maximumsatisfaction	maximumsatisfaction	maximumsatisfaction	maximumsatisfaction	stronglyrecommended
male	18	jhs	christian	single	Akan	Student	yellow	yes	Lacerations	Laceration	head		480	8	Severe Pain	21:15:00	23:30:00	03:00:00	1899-12-29 03:30:00		5:45:00	345	2:15:00	135	210	morphine		intravenous		5	inadequate	Moderate Pain	maximumsatisfaction	maximumsatisfaction	maximumsatisfaction	maximumsatisfaction	stronglyrecommended
male	30	none	christian	married	Northern	Artisan	yellow	no	abdominalpain		abdomen		360	5	Moderate Pain	07:55:00	08:30:00	09:40:00	01:10:00		1:45:00	105	0:35:00	35	70	morphine		intravenous		3	inadequate	Mild Pain	maximumsatisfaction	maximumsatisfaction	maximumsatisfaction	maximumsatisfaction	stronglyrecommended
male	30	primary	christian	cohabitating	Akan	Artisan	yellow	no	fracture		legs	Waist and legs	14400	3	Mild Pain	09:25:00	10:30:00	18:00:00	07:30:00		8:35:00	515	1:05:00	65	450	paracetamol		oral		0	adequate	Mild Pain	maximumsatisfaction	maximumsatisfaction	maximumsatisfaction	moderatesatisfaction	stronglyrecommended
female	51	jhs	christian	married	Akan	Trader	yellow	no	Lacerations	Lacerations	head		180	8	Severe Pain	22:38:00	23:00:00	23:40:00	00:40:00		1:02:00	62	0:22:00	22	40	morphine		intravenous		2	adequate	Mild Pain	maximumsatisfaction	maximumsatisfaction	maximumsatisfaction	maximumsatisfaction	stronglyrecommended
female	45	jhs	christian	married	Akan	Trader	yellow	no	Lacerations	Laceration	legs		240	10	Severe Pain	11:40:00	12:30:00	14:15:00	01:45:00		2:35:00	155	0:50:00	50	105	morphine		intravenous		8	inadequate	Severe Pain	moderatesatisfaction	maximumsatisfaction	maximumsatisfaction	moderatesatisfaction	stronglyrecommended
male	61	tertiary	christian	married	Akan	Professional	yellow	yes	abdominalpain		abdomen		7200	8	Severe Pain	18:15:00	19:30:00	23:00:00	03:30:00		4:45:00	285	1:15:00	75	210	morphine		intravenous		3	adequate	Mild Pain	maximumsatisfaction	maximumsatisfaction	maximumsatisfaction	maximumsatisfaction	stronglyrecommended
male	23	primary	muslim	single	Northern	Farmer	yellow	yes	fracture		legs	Thigh	60	5	Moderate Pain	10:50:00	13:00:00	15:30:00	02:30:00		4:40:00	280	2:10:00	130	150	morphine		intravenous		2	adequate	Mild Pain	maximumsatisfaction	maximumsatisfaction	maximumsatisfaction	maximumsatisfaction	stronglyrecommended
male	18	shs	christian	single	Akan	Student	yellow	no	fracture		legs		540	8	Severe Pain	21:16:00	23:00:00	01:00:00	1899-12-29 02:00:00		3:44:00	224	1:44:00	104	120	morphine		intravenous		3	adequate	Mild Pain	maximumsatisfaction	maximumsatisfaction	maximumsatisfaction	maximumsatisfaction	stronglyrecommended
male	27	jhs	christian	married	Northern	Farmer	orange	no	fracture		arm		300	10	Severe Pain	07:00:00	08:40:00	09:45:00	01:05:00		2:45:00	165	1:40:00	100	65	other	Ketamine	intravenous		5	adequate	Moderate Pain	maximumsatisfaction	maximumsatisfaction	maximumsatisfaction	maximumsatisfaction	stronglyrecommended
male	29	tertiary	christian	single	Akan	Professional	yellow	yes	abdominalpain		abdomen		5760	6	Moderate Pain	06:03:00	09:30:00	12:00:00	02:30:00		5:57:00	357	3:27:00	207	150	morphine		intravenous		2	adequate	Mild Pain	maximumsatisfaction	maximumsatisfaction	maximumsatisfaction	maximumsatisfaction	stronglyrecommended
male	41	jhs	christian	single	Akan	Artisan	yellow	no	Lacerations	Laceration	arm		600	10	Severe Pain	00:05:00	00:05:00	01:20:00	01:15:00		1:15:00	75	0:00:00	0	75	morphine		intravenous		5	adequate	Moderate Pain	maximumsatisfaction	maximumsatisfaction	maximumsatisfaction	maximumsatisfaction	stronglyrecommended
male	25	jhs	christian	single	Akan	Artisan	yellow	yes	fracture		legs		300	10	Severe Pain	16:40:00	16:45:00	18:00:00	01:15:00		1:20:00	80	0:05:00	5	75	morphine		intravenous		5	adequate	Moderate Pain	maximumsatisfaction	maximumsatisfaction	maximumsatisfaction	maximumsatisfaction	stronglyrecommended
